# Supplementary material for: Author Correction: Transposable elements orchestrate subgenome-convergent and -divergent transcription in common wheat
Source: Nat Commun. 2023 May 25;14:3014. doi: 10.1038/s41467-023-38754-5 (PMC10212925; doi:10.1038/s41467-023-38754-5)
Supplement: Supplementary file 1 — Incorrect Supplementary Data 2 [file 41467_2023_38754_MOESM1_ESM.xlsx]

## Sheet: HC_TF_targetgene_list
Supplementary Data 2. List of HC TF target genes.
TF name	AP2-DREB-1A-1	AP2-DREB-1B-1	AP2-DREB-1D-1	AP2-DREB-2D-1	AP2-DREB-5B-3	AP2-ERF-4B-2	AP2-ERF-5B-2	AP2-ERF-6A-1	AP2-ERF-6D-1	AP2-RAV-4B-1	bHLH-1A-1	bHLH-7D-2	bZIP-2A-3	bZIP-3A-1	bZIP-3A-2	bZIP-5B-3	bZIP-7A-1	C2C2-Dof-4A-1	C2C2-Dof-4D-1	C2H2-2A-1	C2H2-3A-1	EIL-4D-1	GARP-G2-2A-1	GARP-G2-2B-1	GARP-G2-4A-1	GARP-G2-4D-2	GARP-G2-5B-3	HB-HD-ZIP-2A-2	HB-HD-ZIP-6A-1	HB-HD-ZIP-6A-2	HB-HD-ZIP-6B-2	HB-PHD-6A-1	HSF-U	MYB-2A-2	MYB-7A-3	NAC-2D-6	NAC-3A-1	NAC-6A-1	NAC-6B-1	NAC-6D-1	NAC-7A-1	NAC-7D-2	SBP-7B-2	Trihelix-2A-1	Trihelix-2B-1
TF gene ID	TraesCS1A02G220000	TraesCS1B02G233300	TraesCS1D02G221500	TraesCS2D02G425700	TraesCS5B02G193200	TraesCS4B02G299700	TraesCS5B02G214400	TraesCS6A02G243500	TraesCS6D02G225700	TraesCS4B02G325600	TraesCS1A02G193200	TraesCS7D02G244300	TraesCS2A02G526300	TraesCS3A02G378700	TraesCS3A02G337200	TraesCS5B02G094300	TraesCS7A02G373800	TraesCS4A02G017700	TraesCS4D02G285100	TraesCS2A02G002400	TraesCS3A02G205800	TraesCS4D02G177000	TraesCS2A02G264800	TraesCS2B02G277300	TraesCS4A02G242600	TraesCS4D02G175000	TraesCS5B02G075300	TraesCS2A02G415900	TraesCS6A02G240400	TraesCS6A02G290800	TraesCS6B02G321100	TraesCS6A02G117600	TraesCSU02G127200	TraesCS2A02G363800	TraesCS7A02G553800	TraesCS2D02G576500	TraesCS3A02G077900	TraesCS6A02G406700	TraesCS6B02G451300	TraesCS6D02G390200	TraesCS7A02G357500	TraesCS7D02G295100	TraesCS7B02G142200	TraesCS2A02G389200	TraesCS2B02G304400
target gene ID	TraesCS1A02G001800	TraesCS1A02G001800	TraesCS1A02G001800	TraesCS1A02G000700	TraesCS1A02G001900	TraesCS1A02G011200	TraesCS1A02G001900	TraesCS1A02G001900	TraesCS1A02G001900	TraesCS1A02G001800	TraesCS1A02G010300	TraesCS1B02G395400	TraesCS1A02G003100	TraesCS1A02G001800	TraesCS1A02G002400	TraesCS1A02G002700	TraesCS1A02G104300	TraesCS1A02G002500	TraesCS1A02G002500	TraesCS1A02G002900	TraesCS1A02G003800	TraesCS1A02G001900	TraesCS1A02G001800	TraesCS1A02G001800	TraesCS1A02G003600	TraesCS1A02G003400	TraesCS1A02G001500	TraesCS1A02G004300	TraesCS1A02G003100	TraesCS1A02G004100	TraesCS1A02G004100	TraesCS1A02G002800	TraesCS1A02G004200	TraesCS1A02G005800	TraesCS1A02G001900	TraesCS1A02G110400	TraesCS1A02G050200	TraesCS1A02G001800	TraesCS1A02G001800	TraesCS1A02G001800	TraesCS1A02G101000	TraesCS1A02G082500	TraesCS1A02G004200	TraesCS1A02G002900	TraesCS1A02G021400
	TraesCS1A02G002200	TraesCS1A02G001900	TraesCS1A02G002000	TraesCS1A02G001800	TraesCS1A02G002200	TraesCS1A02G014100	TraesCS1A02G002300	TraesCS1A02G002300	TraesCS1A02G002300	TraesCS1A02G001900	TraesCS1A02G011900	TraesCS1D02G218300	TraesCS1A02G003200	TraesCS1A02G001900	TraesCS1A02G002700	TraesCS1A02G004200	TraesCS1A02G346200	TraesCS1A02G002700	TraesCS1A02G002700	TraesCS1A02G003500	TraesCS1A02G004200	TraesCS1A02G003400	TraesCS1A02G001900	TraesCS1A02G001900	TraesCS1A02G022700	TraesCS1A02G003500	TraesCS1A02G001800	TraesCS1A02G072400	TraesCS1A02G004300	TraesCS1A02G005315	TraesCS1A02G004500	TraesCS1A02G002900	TraesCS1A02G009000	TraesCS1A02G008000	TraesCS1A02G002000	TraesCS1A02G151200	TraesCS1A02G235700	TraesCS1A02G002000	TraesCS1A02G002000	TraesCS1A02G002000	TraesCS1A02G132700	TraesCS1A02G155200	TraesCS1A02G005200	TraesCS1A02G003200	TraesCS1A02G065200
	TraesCS1A02G002500	TraesCS1A02G002000	TraesCS1A02G002100	TraesCS1A02G001900	TraesCS1A02G002300	TraesCS1A02G020600	TraesCS1A02G002500	TraesCS1A02G002500	TraesCS1A02G002500	TraesCS1A02G002000	TraesCS1A02G024100	TraesCS2A02G150100	TraesCS1A02G003500	TraesCS1A02G002400	TraesCS1A02G003000	TraesCS1A02G005400	TraesCS1A02G348500	TraesCS1A02G003500	TraesCS1A02G003500	TraesCS1A02G004500	TraesCS1A02G004300	TraesCS1A02G003600	TraesCS1A02G002000	TraesCS1A02G002000	TraesCS1A02G024300	TraesCS1A02G003600	TraesCS1A02G002200	TraesCS1A02G097400	TraesCS1A02G005400	TraesCS1A02G007344	TraesCS1A02G008600	TraesCS1A02G004000	TraesCS1A02G009500	TraesCS1A02G016300	TraesCS1A02G002400	TraesCS1A02G291700	TraesCS1A02G348400	TraesCS1A02G002100	TraesCS1A02G002100	TraesCS1A02G002100	TraesCS1A02G385100	TraesCS1A02G384400	TraesCS1A02G008353	TraesCS1A02G003900	TraesCS1A02G074300
	TraesCS1A02G002700	TraesCS1A02G002100	TraesCS1A02G002200	TraesCS1A02G002000	TraesCS1A02G002500	TraesCS1A02G020700	TraesCS1A02G002700	TraesCS1A02G002700	TraesCS1A02G004100	TraesCS1A02G002100	TraesCS1A02G026100	TraesCS2A02G150200	TraesCS1A02G003600	TraesCS1A02G002700	TraesCS1A02G003400	TraesCS1A02G005500	TraesCS1A02G348600	TraesCS1A02G003700	TraesCS1A02G003900	TraesCS1A02G004600	TraesCS1A02G006700	TraesCS1A02G009000	TraesCS1A02G002100	TraesCS1A02G002100	TraesCS1A02G028100	TraesCS1A02G003800	TraesCS1A02G002700	TraesCS1A02G118700	TraesCS1A02G005500	TraesCS1A02G008600	TraesCS1A02G008900	TraesCS1A02G004800	TraesCS1A02G012800	TraesCS1A02G035500	TraesCS1A02G002500	TraesCS1A02G291800	TraesCS1A02G373500	TraesCS1A02G002400	TraesCS1A02G002300	TraesCS1A02G002900	TraesCS1B02G083900	TraesCS1A02G384500	TraesCS1A02G010500	TraesCS1A02G004200	TraesCS1A02G074400
	TraesCS1A02G003000	TraesCS1A02G002200	TraesCS1A02G002400	TraesCS1A02G002100	TraesCS1A02G002700	TraesCS1A02G021400	TraesCS1A02G003000	TraesCS1A02G004100	TraesCS1A02G005400	TraesCS1A02G002300	TraesCS1A02G036700	TraesCS2A02G422100	TraesCS1A02G003800	TraesCS1A02G003000	TraesCS1A02G004126	TraesCS1A02G005600	TraesCS1A02G368800	TraesCS1A02G004200	TraesCS1A02G005300	TraesCS1A02G004800	TraesCS1A02G007236	TraesCS1A02G009100	TraesCS1A02G002200	TraesCS1A02G002200	TraesCS1A02G028200	TraesCS1A02G004300	TraesCS1A02G002800	TraesCS1A02G121600	TraesCS1A02G011900	TraesCS1A02G011900	TraesCS1A02G011900	TraesCS1A02G005300	TraesCS1A02G015100	TraesCS1A02G111400	TraesCS1A02G003100	TraesCS1A02G301800	TraesCS1A02G373600	TraesCS1A02G002500	TraesCS1A02G002400	TraesCS1A02G006500	TraesCS1B02G153100	TraesCS1A02G385100	TraesCS1A02G014300	TraesCS1A02G004300	TraesCS1A02G125200
	TraesCS1A02G003100	TraesCS1A02G002400	TraesCS1A02G002500	TraesCS1A02G002300	TraesCS1A02G003000	TraesCS1A02G025100	TraesCS1A02G003100	TraesCS1A02G004200	TraesCS1A02G005500	TraesCS1A02G002700	TraesCS1A02G040700	TraesCS2D02G087100	TraesCS1A02G004200	TraesCS1A02G003300	TraesCS1A02G004200	TraesCS1A02G008100	TraesCS1A02G368900	TraesCS1A02G004500	TraesCS1A02G005315	TraesCS1A02G004900	TraesCS1A02G007300	TraesCS1A02G009320	TraesCS1A02G002300	TraesCS1A02G002700	TraesCS1A02G030100	TraesCS1A02G005000	TraesCS1A02G003600	TraesCS1A02G133700	TraesCS1A02G016300	TraesCS1A02G014000	TraesCS1A02G013500	TraesCS1A02G005315	TraesCS1A02G015200	TraesCS1A02G115800	TraesCS1A02G005400	TraesCS1A02G311600	TraesCS1B02G121400	TraesCS1A02G002900	TraesCS1A02G002500	TraesCS1A02G007405	TraesCS1B02G191500	TraesCS1B02G009400	TraesCS1A02G018100	TraesCS1A02G004500	TraesCS1A02G131700
	TraesCS1A02G003200	TraesCS1A02G002500	TraesCS1A02G002700	TraesCS1A02G002400	TraesCS1A02G003100	TraesCS1A02G029200	TraesCS1A02G003800	TraesCS1A02G005400	TraesCS1A02G005700	TraesCS1A02G002900	TraesCS1A02G040800	TraesCS2D02G560500	TraesCS1A02G004400	TraesCS1A02G003400	TraesCS1A02G004800	TraesCS1A02G008200	TraesCS1A02G384000	TraesCS1A02G005300	TraesCS1A02G005387	TraesCS1A02G005300	TraesCS1A02G007400	TraesCS1A02G013400	TraesCS1A02G002700	TraesCS1A02G003500	TraesCS1A02G040300	TraesCS1A02G005368	TraesCS1A02G004300	TraesCS1A02G138900	TraesCS1A02G019800	TraesCS1A02G016300	TraesCS1A02G014000	TraesCS1A02G005368	TraesCS1A02G015300	TraesCS1A02G133800	TraesCS1A02G007236	TraesCS1A02G320900	TraesCS1B02G130000	TraesCS1A02G004000	TraesCS1A02G002900	TraesCS1A02G007500	TraesCS1B02G303900	TraesCS1B02G100100	TraesCS1A02G031000	TraesCS1A02G004800	TraesCS1A02G133700
	TraesCS1A02G003400	TraesCS1A02G002700	TraesCS1A02G003000	TraesCS1A02G002500	TraesCS1A02G003200	TraesCS1A02G029900	TraesCS1A02G004100	TraesCS1A02G005500	TraesCS1A02G006700	TraesCS1A02G003100	TraesCS1A02G044700	TraesCS3A02G248100	TraesCS1A02G004500	TraesCS1A02G003800	TraesCS1A02G004900	TraesCS1A02G008700	TraesCS1A02G384400	TraesCS1A02G005315	TraesCS1A02G005400	TraesCS1A02G005315	TraesCS1A02G007700	TraesCS1A02G016600	TraesCS1A02G003500	TraesCS1A02G003600	TraesCS1A02G044700	TraesCS1A02G005400	TraesCS1A02G004400	TraesCS1A02G162200	TraesCS1A02G022500	TraesCS1A02G019800	TraesCS1A02G016300	TraesCS1A02G005387	TraesCS1A02G025200	TraesCS1A02G137800	TraesCS1A02G007900	TraesCS1A02G333200	TraesCS1B02G193400	TraesCS1A02G006500	TraesCS1A02G004000	TraesCS1A02G008800	TraesCS1B02G333300	TraesCS1B02G311800	TraesCS1A02G031200	TraesCS1A02G005200	TraesCS1A02G144100
	TraesCS1A02G003500	TraesCS1A02G003000	TraesCS1A02G003100	TraesCS1A02G002700	TraesCS1A02G004126	TraesCS1A02G035000	TraesCS1A02G004200	TraesCS1A02G005600	TraesCS1A02G008500	TraesCS1A02G003200	TraesCS1A02G050200	TraesCS3A02G309500	TraesCS1A02G004800	TraesCS1A02G004126	TraesCS1A02G005700	TraesCS1A02G010905	TraesCS1A02G384500	TraesCS1A02G006700	TraesCS1A02G006700	TraesCS1A02G005368	TraesCS1A02G007800	TraesCS1A02G017600	TraesCS1A02G003600	TraesCS1A02G004100	TraesCS1A02G044800	TraesCS1A02G005900	TraesCS1A02G005900	TraesCS1A02G202700	TraesCS1A02G022700	TraesCS1A02G024100	TraesCS1A02G019800	TraesCS1A02G007236	TraesCS1A02G030900	TraesCS1A02G144100	TraesCS1A02G007934	TraesCS1A02G351300	TraesCS1B02G243300	TraesCS1A02G007400	TraesCS1A02G007400	TraesCS1A02G011400	TraesCS1B02G419900	TraesCS1B02G317000	TraesCS1A02G033200	TraesCS1A02G005400	TraesCS1A02G154100
	TraesCS1A02G003546	TraesCS1A02G003100	TraesCS1A02G003300	TraesCS1A02G002900	TraesCS1A02G004200	TraesCS1A02G042800	TraesCS1A02G005400	TraesCS1A02G005700	TraesCS1A02G010400	TraesCS1A02G003800	TraesCS1A02G052000	TraesCS3A02G374700	TraesCS1A02G004900	TraesCS1A02G004200	TraesCS1A02G005800	TraesCS1A02G011100	TraesCS1A02G385100	TraesCS1A02G006800	TraesCS1A02G006800	TraesCS1A02G005387	TraesCS1A02G008400	TraesCS1A02G018800	TraesCS1A02G004100	TraesCS1A02G004300	TraesCS1A02G052800	TraesCS1A02G006700	TraesCS1A02G006300	TraesCS1A02G255900	TraesCS1A02G022800	TraesCS1A02G026400	TraesCS1A02G022000	TraesCS1A02G008000	TraesCS1A02G034700	TraesCS1A02G228200	TraesCS1A02G008300	TraesCS1B02G001000	TraesCS1B02G256100	TraesCS1A02G007405	TraesCS1A02G007405	TraesCS1A02G011500	TraesCS1D02G021751	TraesCS1D02G025800	TraesCS1A02G041000	TraesCS1A02G005700	TraesCS1A02G167800
	TraesCS1A02G003600	TraesCS1A02G003200	TraesCS1A02G003400	TraesCS1A02G003000	TraesCS1A02G005400	TraesCS1A02G046900	TraesCS1A02G005500	TraesCS1A02G006700	TraesCS1A02G010800	TraesCS1A02G003900	TraesCS1A02G061500	TraesCS3B02G602300	TraesCS1A02G006000	TraesCS1A02G004400	TraesCS1A02G006900	TraesCS1A02G012800	TraesCS1A02G430500	TraesCS1A02G007236	TraesCS1A02G007236	TraesCS1A02G005700	TraesCS1A02G009700	TraesCS1A02G019200	TraesCS1A02G004300	TraesCS1A02G005900	TraesCS1A02G052900	TraesCS1A02G006800	TraesCS1A02G006800	TraesCS1A02G282100	TraesCS1A02G024100	TraesCS1A02G027100	TraesCS1A02G024100	TraesCS1A02G008700	TraesCS1A02G040800	TraesCS1A02G261200	TraesCS1A02G008353	TraesCS1B02G032800	TraesCS1B02G331700	TraesCS1A02G007500	TraesCS1A02G007500	TraesCS1A02G011600	TraesCS1D02G053200	TraesCS1D02G100300	TraesCS1A02G045000	TraesCS1A02G006200	TraesCS1A02G171400
	TraesCS1A02G003700	TraesCS1A02G003400	TraesCS1A02G003500	TraesCS1A02G003100	TraesCS1A02G005500	TraesCS1A02G047200	TraesCS1A02G005600	TraesCS1A02G007000	TraesCS1A02G011200	TraesCS1A02G004100	TraesCS1A02G064600	TraesCS4A02G057300	TraesCS1A02G008400	TraesCS1A02G004500	TraesCS1A02G007100	TraesCS1A02G012900	TraesCS1B02G130900	TraesCS1A02G007700	TraesCS1A02G007405	TraesCS1A02G006400	TraesCS1A02G011400	TraesCS1A02G024600	TraesCS1A02G004400	TraesCS1A02G006300	TraesCS1A02G058300	TraesCS1A02G007300	TraesCS1A02G007405	TraesCS1A02G297000	TraesCS1A02G024400	TraesCS1A02G028700	TraesCS1A02G026300	TraesCS1A02G008900	TraesCS1A02G043700	TraesCS1A02G261300	TraesCS1A02G008900	TraesCS1B02G094400	TraesCS1D02G025800	TraesCS1A02G008400	TraesCS1A02G008400	TraesCS1A02G013100	TraesCS1D02G089700	TraesCS1D02G148200	TraesCS1A02G048400	TraesCS1A02G006700	TraesCS1A02G176100
	TraesCS1A02G003800	TraesCS1A02G003500	TraesCS1A02G003600	TraesCS1A02G003300	TraesCS1A02G005900	TraesCS1A02G049200	TraesCS1A02G005700	TraesCS1A02G007100	TraesCS1A02G011800	TraesCS1A02G004200	TraesCS1A02G073200	TraesCS4B02G203400	TraesCS1A02G009700	TraesCS1A02G004800	TraesCS1A02G007300	TraesCS1A02G013500	TraesCS1B02G262700	TraesCS1A02G007800	TraesCS1A02G007900	TraesCS1A02G007100	TraesCS1A02G011500	TraesCS1A02G024700	TraesCS1A02G005000	TraesCS1A02G007300	TraesCS1A02G065300	TraesCS1A02G007344	TraesCS1A02G008100	TraesCS1A02G384400	TraesCS1A02G026300	TraesCS1A02G036300	TraesCS1A02G026400	TraesCS1A02G010500	TraesCS1A02G046400	TraesCS1A02G327900	TraesCS1A02G010100	TraesCS1B02G201400	TraesCS1D02G037100	TraesCS1A02G008800	TraesCS1A02G008800	TraesCS1A02G013200	TraesCS2A02G106900	TraesCS1D02G180600	TraesCS1A02G070200	TraesCS1A02G008353	TraesCS1A02G193500
	TraesCS1A02G004100	TraesCS1A02G003546	TraesCS1A02G003700	TraesCS1A02G003400	TraesCS1A02G006700	TraesCS1A02G058300	TraesCS1A02G006700	TraesCS1A02G007405	TraesCS1A02G012400	TraesCS1A02G004300	TraesCS1A02G078500	TraesCS4B02G330000	TraesCS1A02G011400	TraesCS1A02G004900	TraesCS1A02G007344	TraesCS1A02G014300	TraesCS1B02G402900	TraesCS1A02G007900	TraesCS1A02G008200	TraesCS1A02G007300	TraesCS1A02G011600	TraesCS1A02G025200	TraesCS1A02G005100	TraesCS1A02G007405	TraesCS1A02G065400	TraesCS1A02G007400	TraesCS1A02G009200	TraesCS1A02G384500	TraesCS1A02G026400	TraesCS1A02G041900	TraesCS1A02G027100	TraesCS1A02G011400	TraesCS1A02G048000	TraesCS1A02G348100	TraesCS1A02G010500	TraesCS1B02G203400	TraesCS1D02G090900	TraesCS1A02G009500	TraesCS1A02G009500	TraesCS1A02G013700	TraesCS2A02G331200	TraesCS1D02G181200	TraesCS1A02G072800	TraesCS1A02G008600	TraesCS1A02G221900
	TraesCS1A02G004200	TraesCS1A02G003600	TraesCS1A02G003800	TraesCS1A02G003500	TraesCS1A02G006800	TraesCS1A02G060500	TraesCS1A02G007405	TraesCS1A02G007500	TraesCS1A02G013700	TraesCS1A02G004600	TraesCS1A02G086100	TraesCS4D02G005100	TraesCS1A02G013500	TraesCS1A02G005400	TraesCS1A02G007900	TraesCS1A02G014500	TraesCS1D02G025800	TraesCS1A02G007934	TraesCS1A02G008300	TraesCS1A02G007800	TraesCS1A02G012200	TraesCS1A02G028400	TraesCS1A02G005200	TraesCS1A02G008100	TraesCS1A02G065500	TraesCS1A02G007405	TraesCS1A02G009300	TraesCS1A02G385100	TraesCS1A02G027800	TraesCS1A02G042000	TraesCS1A02G028700	TraesCS1A02G011500	TraesCS1A02G048100	TraesCS1A02G355600	TraesCS1A02G011300	TraesCS1B02G203500	TraesCS1D02G229000	TraesCS1A02G010400	TraesCS1A02G010400	TraesCS1A02G014700	TraesCS2A02G493800	TraesCS1D02G181300	TraesCS1A02G076100	TraesCS1A02G009700	TraesCS1A02G234600
	TraesCS1A02G004500	TraesCS1A02G003700	TraesCS1A02G004100	TraesCS1A02G003546	TraesCS1A02G007200	TraesCS1A02G060700	TraesCS1A02G007500	TraesCS1A02G007600	TraesCS1A02G013800	TraesCS1A02G004700	TraesCS1A02G086200	TraesCS4D02G313800	TraesCS1A02G013900	TraesCS1A02G005500	TraesCS1A02G008100	TraesCS1A02G015800	TraesCS1D02G131700	TraesCS1A02G008200	TraesCS1A02G008600	TraesCS1A02G007900	TraesCS1A02G012300	TraesCS1A02G030300	TraesCS1A02G005900	TraesCS1A02G008200	TraesCS1A02G065700	TraesCS1A02G007934	TraesCS1A02G009320	TraesCS1A02G402100	TraesCS1A02G030700	TraesCS1A02G043400	TraesCS1A02G033000	TraesCS1A02G011600	TraesCS1A02G048700	TraesCS1A02G393500	TraesCS1A02G011900	TraesCS1B02G290100	TraesCS1D02G248200	TraesCS1A02G011400	TraesCS1A02G011400	TraesCS1A02G015100	TraesCS2A02G500600	TraesCS1D02G181400	TraesCS1A02G105700	TraesCS1A02G009900	TraesCS1A02G261900
	TraesCS1A02G005400	TraesCS1A02G003800	TraesCS1A02G004200	TraesCS1A02G003600	TraesCS1A02G007300	TraesCS1A02G066000	TraesCS1A02G007600	TraesCS1A02G008300	TraesCS1A02G014100	TraesCS1A02G004800	TraesCS1A02G091100	TraesCS5D02G248500	TraesCS1A02G014000	TraesCS1A02G005700	TraesCS1A02G008200	TraesCS1A02G015900	TraesCS1D02G422300	TraesCS1A02G008300	TraesCS1A02G008700	TraesCS1A02G008100	TraesCS1A02G013100	TraesCS1A02G030700	TraesCS1A02G006200	TraesCS1A02G009000	TraesCS1A02G067000	TraesCS1A02G009320	TraesCS1A02G009400	TraesCS1A02G422300	TraesCS1A02G031100	TraesCS1A02G044400	TraesCS1A02G034000	TraesCS1A02G011900	TraesCS1A02G048900	TraesCS1A02G412200	TraesCS1A02G012300	TraesCS1B02G294900	TraesCS1D02G333500	TraesCS1A02G011500	TraesCS1A02G011500	TraesCS1A02G015200	TraesCS2A02G525900	TraesCS1D02G181500	TraesCS1A02G116400	TraesCS1A02G010300	TraesCS1A02G262000
	TraesCS1A02G005500	TraesCS1A02G003900	TraesCS1A02G004500	TraesCS1A02G003700	TraesCS1A02G007400	TraesCS1A02G066400	TraesCS1A02G008300	TraesCS1A02G008400	TraesCS1A02G015100	TraesCS1A02G004900	TraesCS1A02G094800	TraesCS6A02G149300	TraesCS1A02G014300	TraesCS1A02G005800	TraesCS1A02G010100	TraesCS1A02G016300	TraesCS1D02G435100	TraesCS1A02G008600	TraesCS1A02G008900	TraesCS1A02G008353	TraesCS1A02G013200	TraesCS1A02G033100	TraesCS1A02G006300	TraesCS1A02G009100	TraesCS1A02G067100	TraesCS1A02G009400	TraesCS1A02G010600	TraesCS1A02G441900	TraesCS1A02G031800	TraesCS1A02G044700	TraesCS1A02G034700	TraesCS1A02G012300	TraesCS1A02G050900	TraesCS1B02G021600	TraesCS1A02G012400	TraesCS1B02G295000	TraesCS1D02G333900	TraesCS1A02G011600	TraesCS1A02G011600	TraesCS1A02G015500	TraesCS2B02G036600	TraesCS1D02G181600	TraesCS1A02G117400	TraesCS1A02G010900	TraesCS1A02G314200
	TraesCS1A02G005600	TraesCS1A02G004100	TraesCS1A02G005300	TraesCS1A02G003800	TraesCS1A02G007405	TraesCS1A02G069700	TraesCS1A02G008400	TraesCS1A02G008500	TraesCS1A02G015200	TraesCS1A02G005000	TraesCS1A02G099600	TraesCS6A02G161500	TraesCS1A02G014700	TraesCS1A02G006900	TraesCS1A02G010900	TraesCS1A02G017900	TraesCS1D02G435200	TraesCS1A02G008700	TraesCS1A02G009300	TraesCS1A02G008900	TraesCS1A02G013600	TraesCS1A02G033900	TraesCS1A02G006700	TraesCS1A02G009200	TraesCS1A02G072300	TraesCS1A02G009600	TraesCS1A02G012300	TraesCS1B02G044400	TraesCS1A02G034000	TraesCS1A02G045300	TraesCS1A02G037700	TraesCS1A02G012400	TraesCS1A02G068000	TraesCS1B02G038700	TraesCS1A02G013100	TraesCS1B02G311800	TraesCS1D02G353800	TraesCS1A02G012000	TraesCS1A02G013100	TraesCS1A02G015600	TraesCS2B02G036700	TraesCS1D02G277200	TraesCS1A02G117800	TraesCS1A02G011700	TraesCS1A02G321400
	TraesCS1A02G005700	TraesCS1A02G004200	TraesCS1A02G005315	TraesCS1A02G004000	TraesCS1A02G007900	TraesCS1A02G070600	TraesCS1A02G008500	TraesCS1A02G009320	TraesCS1A02G015300	TraesCS1A02G005100	TraesCS1A02G099700	TraesCS6B02G020100	TraesCS1A02G014800	TraesCS1A02G007000	TraesCS1A02G011300	TraesCS1A02G018000	TraesCS1D02G435300	TraesCS1A02G008900	TraesCS1A02G009320	TraesCS1A02G009500	TraesCS1A02G013900	TraesCS1A02G040400	TraesCS1A02G006800	TraesCS1A02G009300	TraesCS1A02G075400	TraesCS1A02G010100	TraesCS1A02G012400	TraesCS1B02G061400	TraesCS1A02G036800	TraesCS1A02G045400	TraesCS1A02G037800	TraesCS1A02G012700	TraesCS1A02G079900	TraesCS1B02G048600	TraesCS1A02G013200	TraesCS1B02G333300	TraesCS2A02G105200	TraesCS1A02G013100	TraesCS1A02G013200	TraesCS1A02G016500	TraesCS2B02G330400	TraesCS2A02G074200	TraesCS1A02G126400	TraesCS1A02G013500	TraesCS1A02G394700
	TraesCS1A02G005900	TraesCS1A02G004500	TraesCS1A02G005400	TraesCS1A02G004100	TraesCS1A02G008300	TraesCS1A02G071600	TraesCS1A02G009320	TraesCS1A02G010400	TraesCS1A02G016200	TraesCS1A02G005200	TraesCS1A02G100600	TraesCS6D02G398700	TraesCS1A02G021300	TraesCS1A02G007100	TraesCS1A02G011900	TraesCS1A02G021400	TraesCS1D02G435400	TraesCS1A02G009300	TraesCS1A02G010300	TraesCS1A02G010100	TraesCS1A02G014200	TraesCS1A02G040500	TraesCS1A02G007300	TraesCS1A02G009320	TraesCS1A02G087900	TraesCS1A02G010300	TraesCS1A02G012700	TraesCS1B02G294100	TraesCS1A02G038200	TraesCS1A02G052000	TraesCS1A02G038200	TraesCS1A02G012800	TraesCS1A02G084600	TraesCS1B02G057500	TraesCS1A02G013600	TraesCS1B02G379800	TraesCS2A02G192800	TraesCS1A02G013200	TraesCS1A02G013500	TraesCS1A02G019200	TraesCS2B02G330500	TraesCS2A02G074300	TraesCS1A02G141300	TraesCS1A02G013600	TraesCS1A02G432900
	TraesCS1A02G006200	TraesCS1A02G005300	TraesCS1A02G005500	TraesCS1A02G004200	TraesCS1A02G008400	TraesCS1A02G073300	TraesCS1A02G010100	TraesCS1A02G010800	TraesCS1A02G017000	TraesCS1A02G005300	TraesCS1A02G106700	TraesCS7A02G037600	TraesCS1A02G021900	TraesCS1A02G007300	TraesCS1A02G012700	TraesCS1A02G021600	TraesCS2A02G026100	TraesCS1A02G009320	TraesCS1A02G011400	TraesCS1A02G010400	TraesCS1A02G015000	TraesCS1A02G042800	TraesCS1A02G007400	TraesCS1A02G009400	TraesCS1A02G093000	TraesCS1A02G010400	TraesCS1A02G013400	TraesCS1B02G294300	TraesCS1A02G040200	TraesCS1A02G052400	TraesCS1A02G044700	TraesCS1A02G012900	TraesCS1A02G085900	TraesCS1B02G059500	TraesCS1A02G015000	TraesCS1B02G423900	TraesCS2A02G246300	TraesCS1A02G013700	TraesCS1A02G013700	TraesCS1A02G019800	TraesCS2B02G330600	TraesCS2A02G074400	TraesCS1A02G153300	TraesCS1A02G013700	TraesCS1A02G443500
	TraesCS1A02G006300	TraesCS1A02G005315	TraesCS1A02G005700	TraesCS1A02G004500	TraesCS1A02G008500	TraesCS1A02G074100	TraesCS1A02G010400	TraesCS1A02G011200	TraesCS1A02G017100	TraesCS1A02G005368	TraesCS1A02G107700	TraesCS7A02G262300	TraesCS1A02G024900	TraesCS1A02G007344	TraesCS1A02G013300	TraesCS1A02G022400	TraesCS2A02G031200	TraesCS1A02G009700	TraesCS1A02G011500	TraesCS1A02G010700	TraesCS1A02G015700	TraesCS1A02G043200	TraesCS1A02G007405	TraesCS1A02G009500	TraesCS1A02G093100	TraesCS1A02G010500	TraesCS1A02G014200	TraesCS1B02G404500	TraesCS1A02G041100	TraesCS1A02G052800	TraesCS1A02G045300	TraesCS1A02G014700	TraesCS1A02G088200	TraesCS1B02G077600	TraesCS1A02G015600	TraesCS1B02G425700	TraesCS2A02G279300	TraesCS1A02G014700	TraesCS1A02G014700	TraesCS1A02G021100	TraesCS2B02G330700	TraesCS2A02G091600	TraesCS1A02G153400	TraesCS1A02G014000	TraesCS1B02G014200
	TraesCS1A02G006800	TraesCS1A02G005400	TraesCS1A02G005900	TraesCS1A02G005300	TraesCS1A02G009100	TraesCS1A02G077700	TraesCS1A02G010800	TraesCS1A02G011400	TraesCS1A02G017200	TraesCS1A02G005500	TraesCS1A02G113400	TraesCS7B02G321900	TraesCS1A02G026000	TraesCS1A02G007900	TraesCS1A02G014500	TraesCS1A02G028000	TraesCS2A02G193000	TraesCS1A02G010300	TraesCS1A02G011600	TraesCS1A02G010900	TraesCS1A02G016100	TraesCS1A02G044000	TraesCS1A02G008100	TraesCS1A02G009900	TraesCS1A02G095000	TraesCS1A02G011500	TraesCS1A02G015500	TraesCS1B02G404600	TraesCS1A02G044300	TraesCS1A02G056700	TraesCS1A02G045400	TraesCS1A02G014800	TraesCS1A02G090300	TraesCS1B02G098500	TraesCS1A02G016900	TraesCS1D02G148200	TraesCS2A02G346300	TraesCS1A02G015100	TraesCS1A02G015100	TraesCS1A02G021600	TraesCS2B02G366400	TraesCS2A02G368600	TraesCS1A02G172100	TraesCS1A02G014200	TraesCS1B02G047000
	TraesCS1A02G007100	TraesCS1A02G005500	TraesCS1A02G006200	TraesCS1A02G005400	TraesCS1A02G009200	TraesCS1A02G080100	TraesCS1A02G011200	TraesCS1A02G011500	TraesCS1A02G017700	TraesCS1A02G005700	TraesCS1A02G114600	TraesCS7B02G480200	TraesCS1A02G026600	TraesCS1A02G008000	TraesCS1A02G014700	TraesCS1A02G028100	TraesCS2A02G261600	TraesCS1A02G010600	TraesCS1A02G011900	TraesCS1A02G011100	TraesCS1A02G016300	TraesCS1A02G050300	TraesCS1A02G008200	TraesCS1A02G010500	TraesCS1A02G101000	TraesCS1A02G011600	TraesCS1A02G015600	TraesCS1B02G445100	TraesCS1A02G044400	TraesCS1A02G057900	TraesCS1A02G047300	TraesCS1A02G015800	TraesCS1A02G094300	TraesCS1B02G121400	TraesCS1A02G017500	TraesCS1D02G206700	TraesCS2A02G406600	TraesCS1A02G015200	TraesCS1A02G015200	TraesCS1A02G021800	TraesCS2B02G528500	TraesCS2B02G115400	TraesCS1A02G205600	TraesCS1A02G015700	TraesCS1B02G057500
	TraesCS1A02G007200	TraesCS1A02G005700	TraesCS1A02G006300	TraesCS1A02G005500	TraesCS1A02G009320	TraesCS1A02G081300	TraesCS1A02G011400	TraesCS1A02G011600	TraesCS1A02G018900	TraesCS1A02G005800	TraesCS1A02G120800	TraesCS7D02G362500	TraesCS1A02G028000	TraesCS1A02G009700	TraesCS1A02G014800	TraesCS1A02G028200	TraesCS2B02G000700	TraesCS1A02G011700	TraesCS1A02G012000	TraesCS1A02G011200	TraesCS1A02G016400	TraesCS1A02G053600	TraesCS1A02G009000	TraesCS1A02G010600	TraesCS1A02G102600	TraesCS1A02G011700	TraesCS1A02G018100	TraesCS1B02G452600	TraesCS1A02G044700	TraesCS1A02G067200	TraesCS1A02G049000	TraesCS1A02G015900	TraesCS1A02G095300	TraesCS1B02G150200	TraesCS1A02G018800	TraesCS1D02G301400	TraesCS2A02G406700	TraesCS1A02G015378	TraesCS1A02G015500	TraesCS1A02G021900	TraesCS2D02G154700	TraesCS2B02G115500	TraesCS1A02G226000	TraesCS1A02G016200	TraesCS1B02G060600
	TraesCS1A02G007405	TraesCS1A02G005900	TraesCS1A02G006700	TraesCS1A02G005600	TraesCS1A02G009600	TraesCS1A02G082000	TraesCS1A02G011500	TraesCS1A02G011700	TraesCS1A02G019600	TraesCS1A02G005900	TraesCS1A02G120900	TraesCS7D02G474500	TraesCS1A02G028100	TraesCS1A02G010100	TraesCS1A02G015300	TraesCS1A02G032500	TraesCS2B02G073700	TraesCS1A02G011900	TraesCS1A02G012500	TraesCS1A02G012100	TraesCS1A02G018200	TraesCS1A02G053700	TraesCS1A02G009100	TraesCS1A02G012100	TraesCS1A02G102700	TraesCS1A02G012300	TraesCS1A02G018900	TraesCS1B02G468100	TraesCS1A02G045300	TraesCS1A02G067300	TraesCS1A02G050400	TraesCS1A02G016100	TraesCS1A02G103100	TraesCS1B02G201700	TraesCS1A02G019100	TraesCS1D02G317900	TraesCS2A02G423300	TraesCS1A02G015500	TraesCS1A02G015600	TraesCS1A02G022000	TraesCS2D02G162900	TraesCS2B02G328400	TraesCS1A02G230800	TraesCS1A02G016300	TraesCS1B02G060800
	TraesCS1A02G007500	TraesCS1A02G006200	TraesCS1A02G006800	TraesCS1A02G005700	TraesCS1A02G009900	TraesCS1A02G082100	TraesCS1A02G011600	TraesCS1A02G011800	TraesCS1A02G020400	TraesCS1A02G006000	TraesCS1A02G124800	TraesCSU02G041900	TraesCS1A02G028200	TraesCS1A02G010600	TraesCS1A02G016300	TraesCS1A02G032800	TraesCS2B02G112800	TraesCS1A02G012000	TraesCS1A02G013100	TraesCS1A02G012300	TraesCS1A02G018300	TraesCS1A02G053800	TraesCS1A02G009200	TraesCS1A02G012300	TraesCS1A02G103600	TraesCS1A02G012400	TraesCS1A02G019000	TraesCS1D02G000531	TraesCS1A02G045400	TraesCS1A02G068500	TraesCS1A02G052900	TraesCS1A02G016200	TraesCS1A02G107400	TraesCS1B02G208000	TraesCS1A02G020600	TraesCS1D02G371300	TraesCS2A02G553900	TraesCS1A02G015600	TraesCS1A02G016500	TraesCS1A02G026100	TraesCS3A02G008200	TraesCS2B02G564800	TraesCS1A02G234300	TraesCS1A02G016800	TraesCS1B02G096500
	TraesCS1A02G007600	TraesCS1A02G006300	TraesCS1A02G006900	TraesCS1A02G005800	TraesCS1A02G010300	TraesCS1A02G085900	TraesCS1A02G011800	TraesCS1A02G012200	TraesCS1A02G020600	TraesCS1A02G006200	TraesCS1A02G143300	TraesCSU02G159900	TraesCS1A02G029100	TraesCS1A02G010800	TraesCS1A02G016600	TraesCS1A02G033600	TraesCS2B02G299000	TraesCS1A02G012500	TraesCS1A02G013200	TraesCS1A02G012500	TraesCS1A02G018700	TraesCS1A02G061600	TraesCS1A02G009300	TraesCS1A02G012400	TraesCS1A02G116100	TraesCS1A02G012500	TraesCS1A02G019400	TraesCS1D02G025800	TraesCS1A02G047300	TraesCS1A02G072400	TraesCS1A02G053000	TraesCS1A02G016203	TraesCS1A02G115000	TraesCS1B02G223200	TraesCS1A02G020700	TraesCS1D02G415700	TraesCS2A02G574500	TraesCS1A02G016500	TraesCS1A02G016800	TraesCS1A02G026200	TraesCS3A02G012600	TraesCS2B02G589800	TraesCS1A02G234400	TraesCS1A02G016900	TraesCS1B02G102500
	TraesCS1A02G007700	TraesCS1A02G006700	TraesCS1A02G007100	TraesCS1A02G006400	TraesCS1A02G010500	TraesCS1A02G087100	TraesCS1A02G012200	TraesCS1A02G012300	TraesCS1A02G020700	TraesCS1A02G006700	TraesCS1A02G143900	TraesCSU02G184100	TraesCS1A02G030200	TraesCS1A02G011600	TraesCS1A02G017100	TraesCS1A02G034000	TraesCS2B02G318100	TraesCS1A02G012700	TraesCS1A02G013600	TraesCS1A02G012600	TraesCS1A02G018900	TraesCS1A02G064900	TraesCS1A02G009320	TraesCS1A02G014200	TraesCS1A02G122300	TraesCS1A02G012600	TraesCS1A02G020153	TraesCS1D02G035900	TraesCS1A02G051000	TraesCS1A02G073700	TraesCS1A02G056700	TraesCS1A02G016600	TraesCS1A02G119500	TraesCS1B02G233700	TraesCS1A02G022100	TraesCS1D02G415800	TraesCS2B02G023000	TraesCS1A02G016800	TraesCS1A02G017400	TraesCS1A02G031900	TraesCS3A02G028000	TraesCS2D02G242800	TraesCS1A02G257200	TraesCS1A02G017000	TraesCS1B02G104000
	TraesCS1A02G007800	TraesCS1A02G006800	TraesCS1A02G007400	TraesCS1A02G006700	TraesCS1A02G010800	TraesCS1A02G089200	TraesCS1A02G012300	TraesCS1A02G012400	TraesCS1A02G021400	TraesCS1A02G006900	TraesCS1A02G145500	TraesCSU02G201300	TraesCS1A02G030900	TraesCS1A02G011700	TraesCS1A02G017200	TraesCS1A02G036100	TraesCS2B02G513800	TraesCS1A02G013200	TraesCS1A02G013900	TraesCS1A02G014700	TraesCS1A02G019000	TraesCS1A02G065000	TraesCS1A02G009400	TraesCS1A02G014700	TraesCS1A02G122400	TraesCS1A02G012700	TraesCS1A02G020200	TraesCS1D02G082400	TraesCS1A02G051800	TraesCS1A02G073800	TraesCS1A02G057900	TraesCS1A02G017600	TraesCS1A02G124900	TraesCS1B02G322200	TraesCS1A02G023200	TraesCS1D02G451900	TraesCS2B02G093600	TraesCS1A02G017400	TraesCS1A02G017700	TraesCS1A02G036500	TraesCS3A02G312400	TraesCS2D02G242900	TraesCS1A02G262700	TraesCS1A02G017100	TraesCS1B02G114700
	TraesCS1A02G007900	TraesCS1A02G007100	TraesCS1A02G007405	TraesCS1A02G007000	TraesCS1A02G011200	TraesCS1A02G095000	TraesCS1A02G012400	TraesCS1A02G012500	TraesCS1A02G021500	TraesCS1A02G007200	TraesCS1A02G148100	TraesCSU02G234800	TraesCS1A02G032600	TraesCS1A02G011900	TraesCS1A02G017800	TraesCS1A02G038500	TraesCS2B02G516400	TraesCS1A02G013500	TraesCS1A02G014000	TraesCS1A02G014900	TraesCS1A02G019800	TraesCS1A02G068700	TraesCS1A02G009500	TraesCS1A02G017100	TraesCS1A02G123700	TraesCS1A02G014400	TraesCS1A02G022000	TraesCS1D02G104600	TraesCS1A02G051900	TraesCS1A02G080600	TraesCS1A02G059100	TraesCS1A02G019300	TraesCS1A02G140100	TraesCS1B02G403100	TraesCS1A02G023205	TraesCS2A02G021700	TraesCS2B02G163000	TraesCS1A02G018800	TraesCS1A02G018800	TraesCS1A02G036600	TraesCS3A02G423900	TraesCS2D02G584400	TraesCS1A02G270900	TraesCS1A02G018400	TraesCS1B02G117800
	TraesCS1A02G008100	TraesCS1A02G007405	TraesCS1A02G007500	TraesCS1A02G007200	TraesCS1A02G011400	TraesCS1A02G097100	TraesCS1A02G012500	TraesCS1A02G013700	TraesCS1A02G021800	TraesCS1A02G007236	TraesCS1A02G148800		TraesCS1A02G032800	TraesCS1A02G012200	TraesCS1A02G018800	TraesCS1A02G038800	TraesCS2B02G572200	TraesCS1A02G013600	TraesCS1A02G015378	TraesCS1A02G015200	TraesCS1A02G020000	TraesCS1A02G070200	TraesCS1A02G009600	TraesCS1A02G017200	TraesCS1A02G138400	TraesCS1A02G014500	TraesCS1A02G023500	TraesCS1D02G136000	TraesCS1A02G052400	TraesCS1A02G082600	TraesCS1A02G065700	TraesCS1A02G019400	TraesCS1A02G140200	TraesCS1B02G461300	TraesCS1A02G023400	TraesCS2A02G074400	TraesCS2B02G331600	TraesCS1A02G019200	TraesCS1A02G019200	TraesCS1A02G036900	TraesCS3B02G159800	TraesCS2D02G584500	TraesCS1A02G271100	TraesCS1A02G018700	TraesCS1B02G134200
	TraesCS1A02G008300	TraesCS1A02G007500	TraesCS1A02G007600	TraesCS1A02G007405	TraesCS1A02G011500	TraesCS1A02G097200	TraesCS1A02G013700	TraesCS1A02G013800	TraesCS1A02G021900	TraesCS1A02G007300	TraesCS1A02G151000		TraesCS1A02G032900	TraesCS1A02G012300	TraesCS1A02G019700	TraesCS1A02G039300	TraesCS2B02G572300	TraesCS1A02G014300	TraesCS1A02G015400	TraesCS1A02G015300	TraesCS1A02G020100	TraesCS1A02G070700	TraesCS1A02G009900	TraesCS1A02G018100	TraesCS1A02G148500	TraesCS1A02G016203	TraesCS1A02G024100	TraesCS1D02G136100	TraesCS1A02G052800	TraesCS1A02G082700	TraesCS1A02G067200	TraesCS1A02G020800	TraesCS1A02G140300	TraesCS1B02G476200	TraesCS1A02G024500	TraesCS2A02G219000	TraesCS2B02G331700	TraesCS1A02G019800	TraesCS1A02G019800	TraesCS1A02G038000	TraesCS3B02G283100	TraesCS3A02G033000	TraesCS1A02G271200	TraesCS1A02G019500	TraesCS1B02G150200
	TraesCS1A02G008353	TraesCS1A02G007600	TraesCS1A02G007700	TraesCS1A02G007500	TraesCS1A02G011600	TraesCS1A02G105600	TraesCS1A02G013800	TraesCS1A02G014100	TraesCS1A02G023200	TraesCS1A02G007344	TraesCS1A02G155800		TraesCS1A02G033100	TraesCS1A02G013300	TraesCS1A02G019900	TraesCS1A02G042500	TraesCS2D02G006600	TraesCS1A02G015378	TraesCS1A02G015800	TraesCS1A02G015800	TraesCS1A02G020400	TraesCS1A02G074400	TraesCS1A02G010200	TraesCS1A02G018200	TraesCS1A02G148600	TraesCS1A02G017300	TraesCS1A02G024200	TraesCS1D02G136200	TraesCS1A02G052900	TraesCS1A02G083100	TraesCS1A02G068500	TraesCS1A02G021100	TraesCS1A02G146700	TraesCS1D02G002500	TraesCS1A02G024600	TraesCS2A02G316600	TraesCS2B02G331800	TraesCS1A02G021100	TraesCS1A02G021100	TraesCS1A02G038400	TraesCS3B02G307000	TraesCS3A02G043100	TraesCS1A02G279100	TraesCS1A02G019800	TraesCS1B02G165600
	TraesCS1A02G008400	TraesCS1A02G007700	TraesCS1A02G007800	TraesCS1A02G007600	TraesCS1A02G011700	TraesCS1A02G105800	TraesCS1A02G014100	TraesCS1A02G014200	TraesCS1A02G023205	TraesCS1A02G007400	TraesCS1A02G170000		TraesCS1A02G033500	TraesCS1A02G013400	TraesCS1A02G020500	TraesCS1A02G046900	TraesCS2D02G055800	TraesCS1A02G015400	TraesCS1A02G015900	TraesCS1A02G015900	TraesCS1A02G022600	TraesCS1A02G078200	TraesCS1A02G010300	TraesCS1A02G018300	TraesCS1A02G148700	TraesCS1A02G018800	TraesCS1A02G024400	TraesCS1D02G171900	TraesCS1A02G053000	TraesCS1A02G084300	TraesCS1A02G071700	TraesCS1A02G021700	TraesCS1A02G156700	TraesCS1D02G025800	TraesCS1A02G025000	TraesCS2A02G316700	TraesCS2B02G331900	TraesCS1A02G021500	TraesCS1A02G021500	TraesCS1A02G038800	TraesCS3B02G396700	TraesCS3A02G104000	TraesCS1A02G287400	TraesCS1A02G019900	TraesCS1B02G169400
	TraesCS1A02G008500	TraesCS1A02G007800	TraesCS1A02G007900	TraesCS1A02G007900	TraesCS1A02G011800	TraesCS1A02G106200	TraesCS1A02G014200	TraesCS1A02G014300	TraesCS1A02G023400	TraesCS1A02G007405	TraesCS1A02G175900		TraesCS1A02G034200	TraesCS1A02G013800	TraesCS1A02G020600	TraesCS1A02G047000	TraesCS2D02G200400	TraesCS1A02G015800	TraesCS1A02G016200	TraesCS1A02G016200	TraesCS1A02G023000	TraesCS1A02G086000	TraesCS1A02G010400	TraesCS1A02G018400	TraesCS1A02G148800	TraesCS1A02G020200	TraesCS1A02G024500	TraesCS1D02G180600	TraesCS1A02G053600	TraesCS1A02G085600	TraesCS1A02G072400	TraesCS1A02G022900	TraesCS1A02G156800	TraesCS1D02G046700	TraesCS1A02G025100	TraesCS2A02G316800	TraesCS2B02G425600	TraesCS1A02G021600	TraesCS1A02G021600	TraesCS1A02G040200	TraesCS3B02G550600	TraesCS3A02G198400	TraesCS1A02G291100	TraesCS1A02G020000	TraesCS1B02G173300
	TraesCS1A02G009000	TraesCS1A02G007900	TraesCS1A02G008100	TraesCS1A02G008000	TraesCS1A02G012200	TraesCS1A02G106700	TraesCS1A02G015100	TraesCS1A02G015100	TraesCS1A02G024000	TraesCS1A02G007500	TraesCS1A02G177900		TraesCS1A02G035100	TraesCS1A02G014500	TraesCS1A02G020700	TraesCS1A02G047400	TraesCS2D02G200500	TraesCS1A02G015900	TraesCS1A02G016400	TraesCS1A02G016203	TraesCS1A02G023100	TraesCS1A02G086600	TraesCS1A02G010500	TraesCS1A02G018500	TraesCS1A02G159500	TraesCS1A02G020900	TraesCS1A02G025000	TraesCS1D02G181700	TraesCS1A02G053700	TraesCS1A02G086500	TraesCS1A02G080600	TraesCS1A02G024400	TraesCS1A02G157800	TraesCS1D02G051000	TraesCS1A02G025200	TraesCS2A02G329400	TraesCS2B02G491900	TraesCS1A02G021800	TraesCS1A02G021800	TraesCS1A02G040600	TraesCS3B02G602300	TraesCS3A02G301800	TraesCS1A02G294000	TraesCS1A02G021200	TraesCS1B02G175700
	TraesCS1A02G009300	TraesCS1A02G008100	TraesCS1A02G008300	TraesCS1A02G008100	TraesCS1A02G012400	TraesCS1A02G110100	TraesCS1A02G015200	TraesCS1A02G015200	TraesCS1A02G024100	TraesCS1A02G007600	TraesCS1A02G181300		TraesCS1A02G035300	TraesCS1A02G014700	TraesCS1A02G021300	TraesCS1A02G050100	TraesCS2D02G402300	TraesCS1A02G016100	TraesCS1A02G017000	TraesCS1A02G016500	TraesCS1A02G023500	TraesCS1A02G087700	TraesCS1A02G010600	TraesCS1A02G018900	TraesCS1A02G163900	TraesCS1A02G021000	TraesCS1A02G025600	TraesCS1D02G181800	TraesCS1A02G053800	TraesCS1A02G090300	TraesCS1A02G083100	TraesCS1A02G026700	TraesCS1A02G189500	TraesCS1D02G079800	TraesCS1A02G025500	TraesCS2A02G358700	TraesCS2B02G525000	TraesCS1A02G021900	TraesCS1A02G021900	TraesCS1A02G041400	TraesCS3B02G610600	TraesCS3A02G301900	TraesCS1A02G294300	TraesCS1A02G021700	TraesCS1B02G259400
	TraesCS1A02G009320	TraesCS1A02G008300	TraesCS1A02G008353	TraesCS1A02G008300	TraesCS1A02G013100	TraesCS1A02G114100	TraesCS1A02G015300	TraesCS1A02G015300	TraesCS1A02G024700	TraesCS1A02G007700	TraesCS1A02G181900		TraesCS1A02G035600	TraesCS1A02G014800	TraesCS1A02G021400	TraesCS1A02G050200	TraesCS2D02G584100	TraesCS1A02G016200	TraesCS1A02G017900	TraesCS1A02G017600	TraesCS1A02G023600	TraesCS1A02G087900	TraesCS1A02G010700	TraesCS1A02G019000	TraesCS1A02G170100	TraesCS1A02G021400	TraesCS1A02G025700	TraesCS1D02G181900	TraesCS1A02G054000	TraesCS1A02G090500	TraesCS1A02G084300	TraesCS1A02G027000	TraesCS1A02G191000	TraesCS1D02G082400	TraesCS1A02G025600	TraesCS2A02G442100	TraesCS2B02G600900	TraesCS1A02G022000	TraesCS1A02G022000	TraesCS1A02G041500	TraesCS3D02G005100	TraesCS3A02G430000	TraesCS1A02G296100	TraesCS1A02G022400	TraesCS1B02G276900
	TraesCS1A02G009400	TraesCS1A02G008353	TraesCS1A02G008400	TraesCS1A02G008353	TraesCS1A02G013200	TraesCS1A02G115000	TraesCS1A02G015500	TraesCS1A02G015500	TraesCS1A02G025100	TraesCS1A02G007800	TraesCS1A02G185800		TraesCS1A02G036300	TraesCS1A02G015300	TraesCS1A02G021900	TraesCS1A02G050400	TraesCS3A02G050400	TraesCS1A02G016400	TraesCS1A02G018000	TraesCS1A02G018000	TraesCS1A02G024000	TraesCS1A02G088200	TraesCS1A02G010905	TraesCS1A02G019400	TraesCS1A02G170300	TraesCS1A02G021600	TraesCS1A02G025900	TraesCS1D02G182000	TraesCS1A02G054700	TraesCS1A02G091600	TraesCS1A02G087300	TraesCS1A02G031000	TraesCS1A02G192500	TraesCS1D02G099400	TraesCS1A02G026200	TraesCS2A02G442200	TraesCS2B02G627100	TraesCS1A02G022500	TraesCS1A02G023000	TraesCS1A02G042500	TraesCS3D02G075300	TraesCS3A02G430100	TraesCS1A02G309300	TraesCS1A02G023000	TraesCS1B02G278200
	TraesCS1A02G009700	TraesCS1A02G008400	TraesCS1A02G008500	TraesCS1A02G008400	TraesCS1A02G013700	TraesCS1A02G118100	TraesCS1A02G015600	TraesCS1A02G015600	TraesCS1A02G025700	TraesCS1A02G007934	TraesCS1A02G186700		TraesCS1A02G038828	TraesCS1A02G016100	TraesCS1A02G022500	TraesCS1A02G052800	TraesCS3A02G052100	TraesCS1A02G017900	TraesCS1A02G018700	TraesCS1A02G018300	TraesCS1A02G024500	TraesCS1A02G094800	TraesCS1A02G012000	TraesCS1A02G019600	TraesCS1A02G178200	TraesCS1A02G021800	TraesCS1A02G026000	TraesCS1D02G182100	TraesCS1A02G054800	TraesCS1A02G103800	TraesCS1A02G087500	TraesCS1A02G031700	TraesCS1A02G192600	TraesCS1D02G189000	TraesCS1A02G026700	TraesCS2A02G459700	TraesCS2D02G001000	TraesCS1A02G023000	TraesCS1A02G023100	TraesCS1A02G042700	TraesCS3D02G127000	TraesCS3A02G430200	TraesCS1A02G309600	TraesCS1A02G023100	TraesCS1B02G284200
	TraesCS1A02G009900	TraesCS1A02G008500	TraesCS1A02G008600	TraesCS1A02G008500	TraesCS1A02G014100	TraesCS1A02G122900	TraesCS1A02G016200	TraesCS1A02G015700	TraesCS1A02G025900	TraesCS1A02G008100	TraesCS1A02G211300		TraesCS1A02G040600	TraesCS1A02G016200	TraesCS1A02G022800	TraesCS1A02G053000	TraesCS3A02G133900	TraesCS1A02G018000	TraesCS1A02G019500	TraesCS1A02G020300	TraesCS1A02G025200	TraesCS1A02G103900	TraesCS1A02G012100	TraesCS1A02G020200	TraesCS1A02G178300	TraesCS1A02G021900	TraesCS1A02G026900	TraesCS1D02G182200	TraesCS1A02G064800	TraesCS1A02G104000	TraesCS1A02G090300	TraesCS1A02G031900	TraesCS1A02G195100	TraesCS1D02G189100	TraesCS1A02G029200	TraesCS2A02G459800	TraesCS2D02G003200	TraesCS1A02G023100	TraesCS1A02G023700	TraesCS1A02G043600	TraesCS3D02G127100	TraesCS3A02G430300	TraesCS1A02G309700	TraesCS1A02G023600	TraesCS1B02G287400
	TraesCS1A02G010000	TraesCS1A02G009000	TraesCS1A02G009000	TraesCS1A02G009000	TraesCS1A02G014200	TraesCS1A02G137000	TraesCS1A02G016400	TraesCS1A02G016200	TraesCS1A02G026000	TraesCS1A02G008300	TraesCS1A02G225200		TraesCS1A02G044200	TraesCS1A02G016300	TraesCS1A02G023300	TraesCS1A02G058500	TraesCS3A02G134000	TraesCS1A02G018200	TraesCS1A02G020000	TraesCS1A02G021800	TraesCS1A02G025500	TraesCS1A02G107300	TraesCS1A02G012300	TraesCS1A02G021000	TraesCS1A02G178900	TraesCS1A02G022700	TraesCS1A02G028400	TraesCS1D02G182300	TraesCS1A02G067300	TraesCS1A02G118700	TraesCS1A02G090500	TraesCS1A02G033400	TraesCS1A02G197500	TraesCS1D02G207300	TraesCS1A02G029400	TraesCS2A02G521200	TraesCS2D02G044200	TraesCS1A02G023700	TraesCS1A02G026100	TraesCS1A02G045400	TraesCS3D02G358000	TraesCS3A02G430400	TraesCS1A02G329000	TraesCS1A02G024300	TraesCS1B02G329700
	TraesCS1A02G010300	TraesCS1A02G009300	TraesCS1A02G009300	TraesCS1A02G009100	TraesCS1A02G014300	TraesCS1A02G139800	TraesCS1A02G017000	TraesCS1A02G017000	TraesCS1A02G026200	TraesCS1A02G008500	TraesCS1A02G226700		TraesCS1A02G045000	TraesCS1A02G017100	TraesCS1A02G024100	TraesCS1A02G059700	TraesCS3A02G343800	TraesCS1A02G018300	TraesCS1A02G020153	TraesCS1A02G022000	TraesCS1A02G026000	TraesCS1A02G107800	TraesCS1A02G012400	TraesCS1A02G021600	TraesCS1A02G179400	TraesCS1A02G022800	TraesCS1A02G028700	TraesCS1D02G182400	TraesCS1A02G072400	TraesCS1A02G120400	TraesCS1A02G091300	TraesCS1A02G033900	TraesCS1A02G201300	TraesCS1D02G305300	TraesCS1A02G029500	TraesCS2A02G528000	TraesCS2D02G055800	TraesCS1A02G026100	TraesCS1A02G026200	TraesCS1A02G045500	TraesCS3D02G468500	TraesCS3B02G014000	TraesCS1A02G343200	TraesCS1A02G025100	TraesCS1B02G329711
	TraesCS1A02G010400	TraesCS1A02G009320	TraesCS1A02G009400	TraesCS1A02G009300	TraesCS1A02G014400	TraesCS1A02G139900	TraesCS1A02G017100	TraesCS1A02G017100	TraesCS1A02G026600	TraesCS1A02G008600	TraesCS1A02G226800		TraesCS1A02G047400	TraesCS1A02G017200	TraesCS1A02G024600	TraesCS1A02G064900	TraesCS3A02G416000	TraesCS1A02G018700	TraesCS1A02G020300	TraesCS1A02G022800	TraesCS1A02G026900	TraesCS1A02G108800	TraesCS1A02G012700	TraesCS1A02G022700	TraesCS1A02G180300	TraesCS1A02G024100	TraesCS1A02G029100	TraesCS1D02G182500	TraesCS1A02G073600	TraesCS1A02G125300	TraesCS1A02G091600	TraesCS1A02G035000	TraesCS1A02G213800	TraesCS1D02G378300	TraesCS1A02G029700	TraesCS2A02G566100	TraesCS2D02G057700	TraesCS1A02G026200	TraesCS1A02G027300	TraesCS1A02G045900	TraesCS3D02G479600	TraesCS3B02G066900	TraesCS1A02G345900	TraesCS1A02G025200	TraesCS1B02G369800
	TraesCS1A02G010500	TraesCS1A02G009400	TraesCS1A02G009600	TraesCS1A02G009320	TraesCS1A02G014500	TraesCS1A02G143600	TraesCS1A02G017200	TraesCS1A02G017200	TraesCS1A02G029200	TraesCS1A02G009000	TraesCS1A02G227100		TraesCS1A02G047700	TraesCS1A02G017800	TraesCS1A02G025500	TraesCS1A02G065200	TraesCS3B02G007600	TraesCS1A02G019500	TraesCS1A02G020600	TraesCS1A02G024200	TraesCS1A02G029500	TraesCS1A02G111000	TraesCS1A02G012800	TraesCS1A02G024100	TraesCS1A02G181700	TraesCS1A02G024600	TraesCS1A02G029400	TraesCS1D02G182600	TraesCS1A02G075300	TraesCS1A02G126600	TraesCS1A02G096200	TraesCS1A02G038500	TraesCS1A02G213900	TraesCS1D02G435100	TraesCS1A02G029800	TraesCS2A02G586500	TraesCS2D02G106600	TraesCS1A02G027300	TraesCS1A02G031400	TraesCS1A02G046000	TraesCS4A02G100900	TraesCS3B02G067000	TraesCS1A02G354300	TraesCS1A02G025500	TraesCS1B02G369900
	TraesCS1A02G010600	TraesCS1A02G009900	TraesCS1A02G009900	TraesCS1A02G009600	TraesCS1A02G014800	TraesCS1A02G154000	TraesCS1A02G018100	TraesCS1A02G017700	TraesCS1A02G029700	TraesCS1A02G009100	TraesCS1A02G228600		TraesCS1A02G049400	TraesCS1A02G018100	TraesCS1A02G025800	TraesCS1A02G067462	TraesCS3B02G071900	TraesCS1A02G020000	TraesCS1A02G020700	TraesCS1A02G024400	TraesCS1A02G029600	TraesCS1A02G112600	TraesCS1A02G013100	TraesCS1A02G024200	TraesCS1A02G185400	TraesCS1A02G024700	TraesCS1A02G029900	TraesCS1D02G182700	TraesCS1A02G077700	TraesCS1A02G127800	TraesCS1A02G096300	TraesCS1A02G042100	TraesCS1A02G221800	TraesCS1D02G435200	TraesCS1A02G030100	TraesCS2B02G024000	TraesCS2D02G133900	TraesCS1A02G028100	TraesCS1A02G031900	TraesCS1A02G047000	TraesCS4A02G371100	TraesCS3B02G222700	TraesCS1A02G371300	TraesCS1A02G025800	TraesCS1B02G370000
	TraesCS1A02G010800	TraesCS1A02G010000	TraesCS1A02G010000	TraesCS1A02G009900	TraesCS1A02G015000	TraesCS1A02G156400	TraesCS1A02G018600	TraesCS1A02G017800	TraesCS1A02G029800	TraesCS1A02G009200	TraesCS1A02G232400		TraesCS1A02G049800	TraesCS1A02G018800	TraesCS1A02G025900	TraesCS1A02G067472	TraesCS3B02G189500	TraesCS1A02G020153	TraesCS1A02G022100	TraesCS1A02G024500	TraesCS1A02G030100	TraesCS1A02G112800	TraesCS1A02G013200	TraesCS1A02G024500	TraesCS1A02G187300	TraesCS1A02G026100	TraesCS1A02G030000	TraesCS1D02G182800	TraesCS1A02G078300	TraesCS1A02G132800	TraesCS1A02G103800	TraesCS1A02G044400	TraesCS1A02G226600	TraesCS1D02G435300	TraesCS1A02G030300	TraesCS2B02G063800	TraesCS2D02G144600	TraesCS1A02G028200	TraesCS1A02G036500	TraesCS1A02G048800	TraesCS4A02G429200	TraesCS3B02G263200	TraesCS1A02G375000	TraesCS1A02G025900	TraesCS1B02G371000
	TraesCS1A02G011200	TraesCS1A02G010300	TraesCS1A02G010300	TraesCS1A02G010000	TraesCS1A02G015378	TraesCS1A02G163000	TraesCS1A02G018900	TraesCS1A02G018100	TraesCS1A02G029900	TraesCS1A02G009500	TraesCS1A02G237100		TraesCS1A02G051100	TraesCS1A02G019700	TraesCS1A02G026700	TraesCS1A02G067500	TraesCS3B02G340000	TraesCS1A02G020300	TraesCS1A02G022500	TraesCS1A02G024600	TraesCS1A02G030200	TraesCS1A02G114100	TraesCS1A02G013400	TraesCS1A02G025600	TraesCS1A02G190500	TraesCS1A02G027100	TraesCS1A02G030300	TraesCS1D02G182900	TraesCS1A02G080600	TraesCS1A02G133700	TraesCS1A02G104000	TraesCS1A02G046400	TraesCS1A02G235900	TraesCS1D02G435400	TraesCS1A02G030700	TraesCS2B02G077900	TraesCS2D02G248800	TraesCS1A02G030300	TraesCS1A02G036600	TraesCS1A02G049000	TraesCS4D02G052000	TraesCS3B02G501900	TraesCS1A02G382900	TraesCS1A02G026400	TraesCS1B02G403100
	TraesCS1A02G011400	TraesCS1A02G010400	TraesCS1A02G010400	TraesCS1A02G010100	TraesCS1A02G015400	TraesCS1A02G171300	TraesCS1A02G019200	TraesCS1A02G018300	TraesCS1A02G030000	TraesCS1A02G009900	TraesCS1A02G242700		TraesCS1A02G051200	TraesCS1A02G019900	TraesCS1A02G027200	TraesCS1A02G071800	TraesCS3D02G031100	TraesCS1A02G020600	TraesCS1A02G023500	TraesCS1A02G025600	TraesCS1A02G030900	TraesCS1A02G115600	TraesCS1A02G014200	TraesCS1A02G025700	TraesCS1A02G191600	TraesCS1A02G028100	TraesCS1A02G031000	TraesCS1D02G183000	TraesCS1A02G084300	TraesCS1A02G134200	TraesCS1A02G108900	TraesCS1A02G046700	TraesCS1A02G243800	TraesCS2A02G023600	TraesCS1A02G031100	TraesCS2B02G078000	TraesCS2D02G305400	TraesCS1A02G031400	TraesCS1A02G036800	TraesCS1A02G050700	TraesCS4D02G315100	TraesCS3D02G017800	TraesCS1A02G383700	TraesCS1A02G026600	TraesCS1B02G443200
	TraesCS1A02G011500	TraesCS1A02G010500	TraesCS1A02G010500	TraesCS1A02G010200	TraesCS1A02G015500	TraesCS1A02G176700	TraesCS1A02G019400	TraesCS1A02G018600	TraesCS1A02G030500	TraesCS1A02G010100	TraesCS1A02G242800		TraesCS1A02G051300	TraesCS1A02G020400	TraesCS1A02G027300	TraesCS1A02G072700	TraesCS3D02G053900	TraesCS1A02G020700	TraesCS1A02G023600	TraesCS1A02G026000	TraesCS1A02G031100	TraesCS1A02G116300	TraesCS1A02G014700	TraesCS1A02G025900	TraesCS1A02G194100	TraesCS1A02G028200	TraesCS1A02G031200	TraesCS1D02G317301	TraesCS1A02G084400	TraesCS1A02G138700	TraesCS1A02G117400	TraesCS1A02G049800	TraesCS1A02G244600	TraesCS2A02G079100	TraesCS1A02G031200	TraesCS2B02G166200	TraesCS2D02G309600	TraesCS1A02G031900	TraesCS1A02G036900	TraesCS1A02G051800	TraesCS4D02G353900	TraesCS3D02G017900	TraesCS1A02G384400	TraesCS1A02G027000	TraesCS1B02G445400
	TraesCS1A02G011600	TraesCS1A02G010600	TraesCS1A02G010600	TraesCS1A02G010300	TraesCS1A02G015600	TraesCS1A02G177800	TraesCS1A02G019500	TraesCS1A02G018900	TraesCS1A02G032600	TraesCS1A02G010200	TraesCS1A02G243300		TraesCS1A02G051400	TraesCS1A02G020500	TraesCS1A02G028100	TraesCS1A02G072900	TraesCS3D02G062800	TraesCS1A02G020900	TraesCS1A02G023700	TraesCS1A02G026700	TraesCS1A02G032100	TraesCS1A02G122700	TraesCS1A02G014900	TraesCS1A02G026000	TraesCS1A02G214800	TraesCS1A02G028400	TraesCS1A02G031300	TraesCS1D02G402600	TraesCS1A02G084500	TraesCS1A02G139400	TraesCS1A02G118700	TraesCS1A02G050200	TraesCS1A02G244700	TraesCS2A02G118000	TraesCS1A02G031900	TraesCS2B02G209900	TraesCS2D02G335300	TraesCS1A02G034700	TraesCS1A02G038000	TraesCS1A02G051900	TraesCS5A02G143200	TraesCS3D02G177300	TraesCS1A02G384500	TraesCS1A02G027500	TraesCS1B02G456800
	TraesCS1A02G011700	TraesCS1A02G010800	TraesCS1A02G010800	TraesCS1A02G010400	TraesCS1A02G015700	TraesCS1A02G179100	TraesCS1A02G019600	TraesCS1A02G019200	TraesCS1A02G032700	TraesCS1A02G010300	TraesCS1A02G255700		TraesCS1A02G052500	TraesCS1A02G020800	TraesCS1A02G028200	TraesCS1A02G074200	TraesCS3D02G072500	TraesCS1A02G021000	TraesCS1A02G023900	TraesCS1A02G026900	TraesCS1A02G032400	TraesCS1A02G123200	TraesCS1A02G015378	TraesCS1A02G026300	TraesCS1A02G215200	TraesCS1A02G028700	TraesCS1A02G031500	TraesCS1D02G437400	TraesCS1A02G085600	TraesCS1A02G141900	TraesCS1A02G119700	TraesCS1A02G050300	TraesCS1A02G254600	TraesCS2A02G126900	TraesCS1A02G032900	TraesCS2B02G266000	TraesCS2D02G495000	TraesCS1A02G036500	TraesCS1A02G038400	TraesCS1A02G056000	TraesCS5A02G213800	TraesCS3D02G177400	TraesCS1A02G385100	TraesCS1A02G027800	TraesCS1D02G025800
	TraesCS1A02G011800	TraesCS1A02G011200	TraesCS1A02G011200	TraesCS1A02G010500	TraesCS1A02G016200	TraesCS1A02G179200	TraesCS1A02G019900	TraesCS1A02G019600	TraesCS1A02G033100	TraesCS1A02G010500	TraesCS1A02G257200		TraesCS1A02G056900	TraesCS1A02G021400	TraesCS1A02G030000	TraesCS1A02G078500	TraesCS3D02G072600	TraesCS1A02G022100	TraesCS1A02G024000	TraesCS1A02G027000	TraesCS1A02G032500	TraesCS1A02G130800	TraesCS1A02G015400	TraesCS1A02G026400	TraesCS1A02G215600	TraesCS1A02G028900	TraesCS1A02G031600	TraesCS1D02G451700	TraesCS1A02G086500	TraesCS1A02G143700	TraesCS1A02G120400	TraesCS1A02G050400	TraesCS1A02G261200	TraesCS2A02G127000	TraesCS1A02G036500	TraesCS2B02G298800	TraesCS2D02G562200	TraesCS1A02G036600	TraesCS1A02G038800	TraesCS1A02G059000	TraesCS5A02G369900	TraesCS3D02G359000	TraesCS1A02G389800	TraesCS1A02G028300	TraesCS1D02G035004
	TraesCS1A02G011900	TraesCS1A02G011400	TraesCS1A02G011400	TraesCS1A02G010800	TraesCS1A02G016500	TraesCS1A02G180100	TraesCS1A02G020300	TraesCS1A02G020300	TraesCS1A02G033200	TraesCS1A02G010700	TraesCS1A02G258100		TraesCS1A02G058700	TraesCS1A02G021500	TraesCS1A02G030100	TraesCS1A02G081000	TraesCS3D02G146200	TraesCS1A02G022500	TraesCS1A02G024600	TraesCS1A02G027600	TraesCS1A02G033900	TraesCS1A02G132400	TraesCS1A02G015800	TraesCS1A02G026900	TraesCS1A02G224500	TraesCS1A02G029700	TraesCS1A02G032500	TraesCS1D02G451800	TraesCS1A02G089900	TraesCS1A02G146400	TraesCS1A02G120600	TraesCS1A02G050600	TraesCS1A02G262900	TraesCS2A02G171000	TraesCS1A02G036700	TraesCS2B02G328400	TraesCS3A02G014200	TraesCS1A02G036700	TraesCS1A02G040200	TraesCS1A02G059500	TraesCS5B02G162700	TraesCS4A02G014300	TraesCS1A02G401800	TraesCS1A02G029100	TraesCS1D02G044000
	TraesCS1A02G012200	TraesCS1A02G011500	TraesCS1A02G011500	TraesCS1A02G010905	TraesCS1A02G016600	TraesCS1A02G180200	TraesCS1A02G020400	TraesCS1A02G020400	TraesCS1A02G033300	TraesCS1A02G010900	TraesCS1A02G263800		TraesCS1A02G058900	TraesCS1A02G021900	TraesCS1A02G030200	TraesCS1A02G082300	TraesCS3D02G177300	TraesCS1A02G023500	TraesCS1A02G024800	TraesCS1A02G027800	TraesCS1A02G034200	TraesCS1A02G134800	TraesCS1A02G016203	TraesCS1A02G028400	TraesCS1A02G227000	TraesCS1A02G029800	TraesCS1A02G032600	TraesCS2A02G007700	TraesCS1A02G090300	TraesCS1A02G148100	TraesCS1A02G120700	TraesCS1A02G051100	TraesCS1A02G263600	TraesCS2A02G179200	TraesCS1A02G037700	TraesCS2B02G330400	TraesCS3A02G014300	TraesCS1A02G036800	TraesCS1A02G040600	TraesCS1A02G060200	TraesCS5B02G211800	TraesCS4A02G057400	TraesCS1A02G404900	TraesCS1A02G029600	TraesCS1D02G053700
	TraesCS1A02G012300	TraesCS1A02G011600	TraesCS1A02G011600	TraesCS1A02G011100	TraesCS1A02G017100	TraesCS1A02G182300	TraesCS1A02G020600	TraesCS1A02G020600	TraesCS1A02G033700	TraesCS1A02G010905	TraesCS1A02G269600		TraesCS1A02G059700	TraesCS1A02G022500	TraesCS1A02G030500	TraesCS1A02G083000	TraesCS3D02G177400	TraesCS1A02G023600	TraesCS1A02G025000	TraesCS1A02G027900	TraesCS1A02G035200	TraesCS1A02G135600	TraesCS1A02G016900	TraesCS1A02G028600	TraesCS1A02G229100	TraesCS1A02G030100	TraesCS1A02G032700	TraesCS2A02G038200	TraesCS1A02G090500	TraesCS1A02G152900	TraesCS1A02G127800	TraesCS1A02G051200	TraesCS1A02G265800	TraesCS2A02G243600	TraesCS1A02G038800	TraesCS2B02G330500	TraesCS3A02G052100	TraesCS1A02G036900	TraesCS1A02G041400	TraesCS1A02G060300	TraesCS5B02G358700	TraesCS4A02G105100	TraesCS1A02G411000	TraesCS1A02G029900	TraesCS1D02G053800
	TraesCS1A02G012400	TraesCS1A02G011700	TraesCS1A02G011700	TraesCS1A02G011200	TraesCS1A02G017200	TraesCS1A02G184400	TraesCS1A02G020700	TraesCS1A02G020700	TraesCS1A02G034000	TraesCS1A02G011200	TraesCS1A02G269700		TraesCS1A02G059800	TraesCS1A02G022600	TraesCS1A02G030900	TraesCS1A02G084000	TraesCS3D02G201600	TraesCS1A02G023700	TraesCS1A02G025100	TraesCS1A02G028000	TraesCS1A02G036200	TraesCS1A02G137400	TraesCS1A02G017000	TraesCS1A02G028700	TraesCS1A02G234900	TraesCS1A02G030200	TraesCS1A02G033400	TraesCS2A02G046200	TraesCS1A02G092100	TraesCS1A02G157600	TraesCS1A02G133300	TraesCS1A02G051500	TraesCS1A02G271100	TraesCS2A02G253300	TraesCS1A02G038828	TraesCS2B02G330600	TraesCS3A02G102600	TraesCS1A02G038000	TraesCS1A02G041500	TraesCS1A02G061900	TraesCS5B02G500900	TraesCS4A02G105200	TraesCS1A02G411200	TraesCS1A02G030000	TraesCS1D02G119500
	TraesCS1A02G012500	TraesCS1A02G011800	TraesCS1A02G011800	TraesCS1A02G011400	TraesCS1A02G017800	TraesCS1A02G184500	TraesCS1A02G020800	TraesCS1A02G020800	TraesCS1A02G034300	TraesCS1A02G012100	TraesCS1A02G269800		TraesCS1A02G061600	TraesCS1A02G022800	TraesCS1A02G031000	TraesCS1A02G086600	TraesCS3D02G344600	TraesCS1A02G023900	TraesCS1A02G027000	TraesCS1A02G028100	TraesCS1A02G036400	TraesCS1A02G140600	TraesCS1A02G017100	TraesCS1A02G029100	TraesCS1A02G235500	TraesCS1A02G031200	TraesCS1A02G033500	TraesCS2A02G055300	TraesCS1A02G092800	TraesCS1A02G174200	TraesCS1A02G133700	TraesCS1A02G051800	TraesCS1A02G271200	TraesCS2A02G342500	TraesCS1A02G039300	TraesCS2B02G330700	TraesCS3A02G345100	TraesCS1A02G038400	TraesCS1A02G042100	TraesCS1A02G063000	TraesCS5B02G501000	TraesCS4A02G288000	TraesCS1A02G412200	TraesCS1A02G030400	TraesCS1D02G159600
	TraesCS1A02G012600	TraesCS1A02G011900	TraesCS1A02G011900	TraesCS1A02G011500	TraesCS1A02G018100	TraesCS1A02G186000	TraesCS1A02G020900	TraesCS1A02G020900	TraesCS1A02G034500	TraesCS1A02G012300	TraesCS1A02G272700		TraesCS1A02G064900	TraesCS1A02G023000	TraesCS1A02G031300	TraesCS1A02G086700	TraesCS4A02G070700	TraesCS1A02G024700	TraesCS1A02G027100	TraesCS1A02G028600	TraesCS1A02G037100	TraesCS1A02G140700	TraesCS1A02G017200	TraesCS1A02G029400	TraesCS1A02G246200	TraesCS1A02G031300	TraesCS1A02G033600	TraesCS2A02G055400	TraesCS1A02G094600	TraesCS1A02G174500	TraesCS1A02G137900	TraesCS1A02G051900	TraesCS1A02G271400	TraesCS2A02G345400	TraesCS1A02G039400	TraesCS2B02G411600	TraesCS3A02G479500	TraesCS1A02G038800	TraesCS1A02G042500	TraesCS1A02G065500	TraesCS5D02G013500	TraesCS4A02G430100	TraesCS1A02G423900	TraesCS1A02G030700	TraesCS1D02G173400
	TraesCS1A02G012700	TraesCS1A02G012400	TraesCS1A02G012200	TraesCS1A02G011600	TraesCS1A02G018300	TraesCS1A02G187400	TraesCS1A02G021000	TraesCS1A02G021000	TraesCS1A02G035000	TraesCS1A02G012400	TraesCS1A02G276800		TraesCS1A02G065300	TraesCS1A02G023100	TraesCS1A02G032000	TraesCS1A02G086800	TraesCS4A02G323000	TraesCS1A02G024800	TraesCS1A02G027200	TraesCS1A02G029200	TraesCS1A02G037300	TraesCS1A02G143700	TraesCS1A02G017700	TraesCS1A02G030100	TraesCS1A02G251300	TraesCS1A02G031600	TraesCS1A02G034100	TraesCS2A02G092200	TraesCS1A02G095700	TraesCS1A02G174600	TraesCS1A02G141900	TraesCS1A02G052100	TraesCS1A02G281000	TraesCS2A02G380300	TraesCS1A02G040000	TraesCS2B02G411700	TraesCS3A02G479600	TraesCS1A02G040200	TraesCS1A02G042700	TraesCS1A02G069900	TraesCS5D02G015200	TraesCS4A02G430200	TraesCS1A02G425300	TraesCS1A02G031000	TraesCS1D02G173500
	TraesCS1A02G012800	TraesCS1A02G012500	TraesCS1A02G012300	TraesCS1A02G011700	TraesCS1A02G018400	TraesCS1A02G189000	TraesCS1A02G021100	TraesCS1A02G021100	TraesCS1A02G037200	TraesCS1A02G012600	TraesCS1A02G279100		TraesCS1A02G066700	TraesCS1A02G023300	TraesCS1A02G033288	TraesCS1A02G086900	TraesCS4A02G445500	TraesCS1A02G025100	TraesCS1A02G027300	TraesCS1A02G029400	TraesCS1A02G037500	TraesCS1A02G143800	TraesCS1A02G018100	TraesCS1A02G030200	TraesCS1A02G251400	TraesCS1A02G032100	TraesCS1A02G034700	TraesCS2A02G102100	TraesCS1A02G096200	TraesCS1A02G176800	TraesCS1A02G143700	TraesCS1A02G052400	TraesCS1A02G284900	TraesCS2A02G380500	TraesCS1A02G040600	TraesCS2B02G497400	TraesCS3A02G505300	TraesCS1A02G040600	TraesCS1A02G043000	TraesCS1A02G070500	TraesCS5D02G015300	TraesCS4A02G433500	TraesCS1A02G441000	TraesCS1A02G031100	TraesCS1D02G191600
	TraesCS1A02G012900	TraesCS1A02G012600	TraesCS1A02G012400	TraesCS1A02G011800	TraesCS1A02G018600	TraesCS1A02G190500	TraesCS1A02G021400	TraesCS1A02G021400	TraesCS1A02G037300	TraesCS1A02G012900	TraesCS1A02G288900		TraesCS1A02G072000	TraesCS1A02G023500	TraesCS1A02G033600	TraesCS1A02G094100	TraesCS4B02G176500	TraesCS1A02G025200	TraesCS1A02G027400	TraesCS1A02G030300	TraesCS1A02G037600	TraesCS1A02G146900	TraesCS1A02G018200	TraesCS1A02G031000	TraesCS1A02G254900	TraesCS1A02G032400	TraesCS1A02G034800	TraesCS2A02G142500	TraesCS1A02G096300	TraesCS1A02G181000	TraesCS1A02G143800	TraesCS1A02G052500	TraesCS1A02G291100	TraesCS2A02G396400	TraesCS1A02G041400	TraesCS2B02G505800	TraesCS3B02G016300	TraesCS1A02G041400	TraesCS1A02G043600	TraesCS1A02G071200	TraesCS5D02G127400	TraesCS4B02G127000	TraesCS1B02G006000	TraesCS1A02G032100	TraesCS1D02G201800
	TraesCS1A02G013100	TraesCS1A02G012700	TraesCS1A02G012500	TraesCS1A02G011900	TraesCS1A02G019200	TraesCS1A02G192500	TraesCS1A02G021500	TraesCS1A02G021500	TraesCS1A02G037400	TraesCS1A02G013000	TraesCS1A02G289000		TraesCS1A02G073500	TraesCS1A02G024600	TraesCS1A02G034300	TraesCS1A02G096500	TraesCS4B02G176700	TraesCS1A02G025300	TraesCS1A02G027800	TraesCS1A02G031000	TraesCS1A02G037800	TraesCS1A02G152800	TraesCS1A02G018300	TraesCS1A02G031100	TraesCS1A02G258400	TraesCS1A02G032500	TraesCS1A02G034900	TraesCS2A02G142600	TraesCS1A02G096900	TraesCS1A02G181300	TraesCS1A02G148100	TraesCS1A02G052900	TraesCS1A02G296600	TraesCS2A02G396500	TraesCS1A02G041500	TraesCS2B02G528700	TraesCS3B02G038800	TraesCS1A02G041500	TraesCS1A02G045500	TraesCS1A02G071700	TraesCS5D02G127500	TraesCS4B02G148700	TraesCS1B02G006200	TraesCS1A02G032200	TraesCS1D02G222700
	TraesCS1A02G013200	TraesCS1A02G012800	TraesCS1A02G012600	TraesCS1A02G012000	TraesCS1A02G019600	TraesCS1A02G192600	TraesCS1A02G022500	TraesCS1A02G021600	TraesCS1A02G038400	TraesCS1A02G013100	TraesCS1A02G290200		TraesCS1A02G073900	TraesCS1A02G025400	TraesCS1A02G034500	TraesCS1A02G099300	TraesCS4D02G138700	TraesCS1A02G025800	TraesCS1A02G028900	TraesCS1A02G031400	TraesCS1A02G038300	TraesCS1A02G153600	TraesCS1A02G018400	TraesCS1A02G031200	TraesCS1A02G261100	TraesCS1A02G033288	TraesCS1A02G035100	TraesCS2A02G142700	TraesCS1A02G097600	TraesCS1A02G189000	TraesCS1A02G152200	TraesCS1A02G053300	TraesCS1A02G298400	TraesCS2A02G414300	TraesCS1A02G041600	TraesCS2B02G627100	TraesCS3B02G044600	TraesCS1A02G042100	TraesCS1A02G045900	TraesCS1A02G072100	TraesCS5D02G196900	TraesCS4B02G203900	TraesCS1B02G023100	TraesCS1A02G032400	TraesCS1D02G289300
	TraesCS1A02G013300	TraesCS1A02G012900	TraesCS1A02G012700	TraesCS1A02G012100	TraesCS1A02G019900	TraesCS1A02G192700	TraesCS1A02G022700	TraesCS1A02G021800	TraesCS1A02G039100	TraesCS1A02G013200	TraesCS1A02G290300		TraesCS1A02G074000	TraesCS1A02G025500	TraesCS1A02G035000	TraesCS1A02G100400	TraesCS4D02G138800	TraesCS1A02G025900	TraesCS1A02G030100	TraesCS1A02G031500	TraesCS1A02G038500	TraesCS1A02G153900	TraesCS1A02G018500	TraesCS1A02G031300	TraesCS1A02G265400	TraesCS1A02G033600	TraesCS1A02G035900	TraesCS2A02G213000	TraesCS1A02G099100	TraesCS1A02G191400	TraesCS1A02G152900	TraesCS1A02G053400	TraesCS1A02G309800	TraesCS2A02G553900	TraesCS1A02G042700	TraesCS2D02G261400	TraesCS3B02G044700	TraesCS1A02G042500	TraesCS1A02G046000	TraesCS1A02G074100	TraesCS5D02G290900	TraesCS4B02G247600	TraesCS1B02G023200	TraesCS1A02G032600	TraesCS1D02G313300
	TraesCS1A02G013400	TraesCS1A02G013100	TraesCS1A02G012800	TraesCS1A02G012200	TraesCS1A02G020400	TraesCS1A02G192800	TraesCS1A02G023000	TraesCS1A02G021900	TraesCS1A02G039300	TraesCS1A02G013300	TraesCS1A02G297100		TraesCS1A02G076700	TraesCS1A02G025800	TraesCS1A02G035200	TraesCS1A02G100500	TraesCS4D02G293200	TraesCS1A02G027000	TraesCS1A02G030200	TraesCS1A02G031700	TraesCS1A02G038600	TraesCS1A02G155800	TraesCS1A02G018600	TraesCS1A02G031600	TraesCS1A02G266000	TraesCS1A02G034000	TraesCS1A02G036700	TraesCS2A02G254500	TraesCS1A02G105200	TraesCS1A02G191500	TraesCS1A02G154800	TraesCS1A02G053700	TraesCS1A02G311800	TraesCS2A02G559900	TraesCS1A02G044100	TraesCS2D02G389400	TraesCS3B02G305800	TraesCS1A02G042700	TraesCS1A02G046900	TraesCS1A02G075900	TraesCS5D02G320900	TraesCS4B02G309500	TraesCS1B02G034300	TraesCS1A02G032900	TraesCS1D02G315900
	TraesCS1A02G013500	TraesCS1A02G013200	TraesCS1A02G012900	TraesCS1A02G012300	TraesCS1A02G020600	TraesCS1A02G196000	TraesCS1A02G023100	TraesCS1A02G022900	TraesCS1A02G039400	TraesCS1A02G013400	TraesCS1A02G297200		TraesCS1A02G076800	TraesCS1A02G025900	TraesCS1A02G035300	TraesCS1A02G101100	TraesCS5A02G016200	TraesCS1A02G027200	TraesCS1A02G032100	TraesCS1A02G033100	TraesCS1A02G039300	TraesCS1A02G158500	TraesCS1A02G018800	TraesCS1A02G031800	TraesCS1A02G270100	TraesCS1A02G034100	TraesCS1A02G037400	TraesCS2A02G389700	TraesCS1A02G111500	TraesCS1A02G202700	TraesCS1A02G157600	TraesCS1A02G053800	TraesCS1A02G313700	TraesCS2B02G108400	TraesCS1A02G044200	TraesCS2D02G576300	TraesCS3B02G320800	TraesCS1A02G043600	TraesCS1A02G047000	TraesCS1A02G077300	TraesCS5D02G459000	TraesCS4D02G199700	TraesCS1B02G052500	TraesCS1A02G033300	TraesCS1D02G385500
	TraesCS1A02G013600	TraesCS1A02G013300	TraesCS1A02G013000	TraesCS1A02G012400	TraesCS1A02G020700	TraesCS1A02G196700	TraesCS1A02G023200	TraesCS1A02G023200	TraesCS1A02G040400	TraesCS1A02G013500	TraesCS1A02G297500		TraesCS1A02G078600	TraesCS1A02G026600	TraesCS1A02G035400	TraesCS1A02G102300	TraesCS5A02G259300	TraesCS1A02G027300	TraesCS1A02G032300	TraesCS1A02G033400	TraesCS1A02G040200	TraesCS1A02G158600	TraesCS1A02G018900	TraesCS1A02G032400	TraesCS1A02G278000	TraesCS1A02G034400	TraesCS1A02G037900	TraesCS2A02G424700	TraesCS1A02G111600	TraesCS1A02G203600	TraesCS1A02G157700	TraesCS1A02G054200	TraesCS1A02G321600	TraesCS2B02G153200	TraesCS1A02G044500	TraesCS2D02G576400	TraesCS3B02G572400	TraesCS1A02G044700	TraesCS1A02G048200	TraesCS1A02G077700	TraesCS5D02G459100	TraesCS4D02G199800	TraesCS1B02G060800	TraesCS1A02G033700	TraesCS1D02G454700
	TraesCS1A02G013700	TraesCS1A02G013400	TraesCS1A02G013100	TraesCS1A02G012500	TraesCS1A02G020800	TraesCS1A02G197900	TraesCS1A02G023205	TraesCS1A02G023205	TraesCS1A02G040500	TraesCS1A02G013700	TraesCS1A02G301100		TraesCS1A02G081400	TraesCS1A02G026700	TraesCS1A02G035900	TraesCS1A02G105300	TraesCS5A02G259400	TraesCS1A02G027400	TraesCS1A02G033288	TraesCS1A02G033500	TraesCS1A02G040700	TraesCS1A02G158900	TraesCS1A02G019000	TraesCS1A02G032500	TraesCS1A02G282200	TraesCS1A02G034500	TraesCS1A02G038000	TraesCS2A02G427200	TraesCS1A02G112200	TraesCS1A02G209700	TraesCS1A02G158500	TraesCS1A02G054300	TraesCS1A02G325100	TraesCS2B02G193800	TraesCS1A02G046100	TraesCS3A02G013900	TraesCS3B02G584600	TraesCS1A02G045300	TraesCS1A02G048800	TraesCS1A02G080400	TraesCS5D02G459200	TraesCS4D02G204500	TraesCS1B02G064800	TraesCS1A02G033900	TraesCS2A02G001500
	TraesCS1A02G014000	TraesCS1A02G013500	TraesCS1A02G013200	TraesCS1A02G012600	TraesCS1A02G020900	TraesCS1A02G198000	TraesCS1A02G023400	TraesCS1A02G023400	TraesCS1A02G042100	TraesCS1A02G013900	TraesCS1A02G303000		TraesCS1A02G083100	TraesCS1A02G027200	TraesCS1A02G036400	TraesCS1A02G105400	TraesCS5A02G306800	TraesCS1A02G027600	TraesCS1A02G033900	TraesCS1A02G033600	TraesCS1A02G043700	TraesCS1A02G159200	TraesCS1A02G019100	TraesCS1A02G032600	TraesCS1A02G282300	TraesCS1A02G034600	TraesCS1A02G038200	TraesCS2A02G427900	TraesCS1A02G112300	TraesCS1A02G214800	TraesCS1A02G160600	TraesCS1A02G054900	TraesCS1A02G332400	TraesCS2B02G216700	TraesCS1A02G046500	TraesCS3A02G032700	TraesCS3D02G072200	TraesCS1A02G045400	TraesCS1A02G049000	TraesCS1A02G080600	TraesCS6A02G225200	TraesCS4D02G276900	TraesCS1B02G067500	TraesCS1A02G034000	TraesCS2A02G010400
	TraesCS1A02G014100	TraesCS1A02G013600	TraesCS1A02G013300	TraesCS1A02G012700	TraesCS1A02G021000	TraesCS1A02G203300	TraesCS1A02G023800	TraesCS1A02G024000	TraesCS1A02G042300	TraesCS1A02G014000	TraesCS1A02G315100		TraesCS1A02G084400	TraesCS1A02G027300	TraesCS1A02G036800	TraesCS1A02G106100	TraesCS5B02G296500	TraesCS1A02G028900	TraesCS1A02G034000	TraesCS1A02G035000	TraesCS1A02G043900	TraesCS1A02G159300	TraesCS1A02G019200	TraesCS1A02G032700	TraesCS1A02G282400	TraesCS1A02G034700	TraesCS1A02G038400	TraesCS2A02G428000	TraesCS1A02G112400	TraesCS1A02G223700	TraesCS1A02G162200	TraesCS1A02G055000	TraesCS1A02G332500	TraesCS2B02G346500	TraesCS1A02G047100	TraesCS3A02G032800	TraesCS3D02G181700	TraesCS1A02G045500	TraesCS1A02G050000	TraesCS1A02G081500	TraesCS6A02G284100	TraesCS4D02G307700	TraesCS1B02G086000	TraesCS1A02G034200	TraesCS2A02G010500
	TraesCS1A02G014200	TraesCS1A02G013700	TraesCS1A02G013400	TraesCS1A02G012800	TraesCS1A02G021100	TraesCS1A02G204600	TraesCS1A02G023900	TraesCS1A02G024100	TraesCS1A02G042800	TraesCS1A02G014100	TraesCS1A02G317311		TraesCS1A02G084500	TraesCS1A02G027400	TraesCS1A02G037400	TraesCS1A02G106400	TraesCS5B02G466300	TraesCS1A02G030100	TraesCS1A02G034500	TraesCS1A02G036200	TraesCS1A02G044700	TraesCS1A02G162800	TraesCS1A02G019400	TraesCS1A02G033300	TraesCS1A02G284700	TraesCS1A02G035200	TraesCS1A02G038500	TraesCS2A02G443100	TraesCS1A02G112700	TraesCS1A02G227000	TraesCS1A02G166100	TraesCS1A02G055100	TraesCS1A02G336200	TraesCS2B02G353800	TraesCS1A02G050000	TraesCS3A02G199700	TraesCS3D02G286300	TraesCS1A02G045900	TraesCS1A02G050700	TraesCS1A02G082200	TraesCS6A02G367700	TraesCS5A02G306100	TraesCS1B02G088600	TraesCS1A02G036200	TraesCS2A02G020000
	TraesCS1A02G014300	TraesCS1A02G014000	TraesCS1A02G013500	TraesCS1A02G012900	TraesCS1A02G021400	TraesCS1A02G206600	TraesCS1A02G024000	TraesCS1A02G024400	TraesCS1A02G042900	TraesCS1A02G014200	TraesCS1A02G320000		TraesCS1A02G084700	TraesCS1A02G028000	TraesCS1A02G038800	TraesCS1A02G106500	TraesCS5B02G490000	TraesCS1A02G030200	TraesCS1A02G034600	TraesCS1A02G037000	TraesCS1A02G044800	TraesCS1A02G166000	TraesCS1A02G019600	TraesCS1A02G033400	TraesCS1A02G287000	TraesCS1A02G035500	TraesCS1A02G038600	TraesCS2A02G490700	TraesCS1A02G119600	TraesCS1A02G235700	TraesCS1A02G166800	TraesCS1A02G056500	TraesCS1A02G354300	TraesCS2B02G441700	TraesCS1A02G050200	TraesCS3A02G219100	TraesCS3D02G324100	TraesCS1A02G046000	TraesCS1A02G051500	TraesCS1A02G082400	TraesCS6A02G367800	TraesCS5A02G477000	TraesCS1B02G107500	TraesCS1A02G036700	TraesCS2A02G022000
	TraesCS1A02G014400	TraesCS1A02G014100	TraesCS1A02G013600	TraesCS1A02G013000	TraesCS1A02G021500	TraesCS1A02G207200	TraesCS1A02G024100	TraesCS1A02G024700	TraesCS1A02G043100	TraesCS1A02G014400	TraesCS1A02G321200		TraesCS1A02G085800	TraesCS1A02G028100	TraesCS1A02G039300	TraesCS1A02G110300	TraesCS5D02G055500	TraesCS1A02G032100	TraesCS1A02G034800	TraesCS1A02G038000	TraesCS1A02G045300	TraesCS1A02G170900	TraesCS1A02G020200	TraesCS1A02G033500	TraesCS1A02G289800	TraesCS1A02G036800	TraesCS1A02G039200	TraesCS2A02G497600	TraesCS1A02G121600	TraesCS1A02G241100	TraesCS1A02G168300	TraesCS1A02G056600	TraesCS1A02G366400	TraesCS2B02G548500	TraesCS1A02G050800	TraesCS3A02G263500	TraesCS4A02G038900	TraesCS1A02G047000	TraesCS1A02G052400	TraesCS1A02G083900	TraesCS6B02G001900	TraesCS5A02G485700	TraesCS1B02G109800	TraesCS1A02G037300	TraesCS2A02G079100
	TraesCS1A02G014500	TraesCS1A02G014200	TraesCS1A02G013700	TraesCS1A02G013100	TraesCS1A02G021600	TraesCS1A02G210800	TraesCS1A02G024700	TraesCS1A02G025100	TraesCS1A02G043300	TraesCS1A02G014500	TraesCS1A02G334500		TraesCS1A02G086300	TraesCS1A02G028200	TraesCS1A02G039400	TraesCS1A02G112200	TraesCS5D02G055600	TraesCS1A02G032300	TraesCS1A02G036200	TraesCS1A02G038200	TraesCS1A02G045600	TraesCS1A02G173800	TraesCS1A02G020800	TraesCS1A02G033600	TraesCS1A02G291100	TraesCS1A02G037700	TraesCS1A02G039700	TraesCS2A02G497700	TraesCS1A02G124100	TraesCS1A02G241500	TraesCS1A02G174200	TraesCS1A02G058100	TraesCS1A02G372400	TraesCS2B02G616900	TraesCS1A02G050900	TraesCS3A02G353400	TraesCS4A02G043200	TraesCS1A02G048200	TraesCS1A02G053200	TraesCS1A02G085600	TraesCS6B02G002700	TraesCS5A02G536600	TraesCS1B02G125700	TraesCS1A02G037400	TraesCS2A02G095900
	TraesCS1A02G014700	TraesCS1A02G014300	TraesCS1A02G013800	TraesCS1A02G013200	TraesCS1A02G021800	TraesCS1A02G215100	TraesCS1A02G025100	TraesCS1A02G025600	TraesCS1A02G043900	TraesCS1A02G014900	TraesCS1A02G350100		TraesCS1A02G087500	TraesCS1A02G028400	TraesCS1A02G040600	TraesCS1A02G112300	TraesCS5D02G059700	TraesCS1A02G032400	TraesCS1A02G037100	TraesCS1A02G038300	TraesCS1A02G046000	TraesCS1A02G174500	TraesCS1A02G020900	TraesCS1A02G034100	TraesCS1A02G308500	TraesCS1A02G037800	TraesCS1A02G039900	TraesCS2A02G505900	TraesCS1A02G127100	TraesCS1A02G248200	TraesCS1A02G179400	TraesCS1A02G060400	TraesCS1A02G381800	TraesCS2B02G617000	TraesCS1A02G051500	TraesCS3A02G353500	TraesCS4A02G231700	TraesCS1A02G048800	TraesCS1A02G056000	TraesCS1A02G087500	TraesCS6B02G102700	TraesCS5A02G546800	TraesCS1B02G131300	TraesCS1A02G037500	TraesCS2A02G100400
	TraesCS1A02G014800	TraesCS1A02G014500	TraesCS1A02G014000	TraesCS1A02G013300	TraesCS1A02G022200	TraesCS1A02G218200	TraesCS1A02G025700	TraesCS1A02G025700	TraesCS1A02G044700	TraesCS1A02G015100	TraesCS1A02G351100		TraesCS1A02G089200	TraesCS1A02G029900	TraesCS1A02G041100	TraesCS1A02G113700	TraesCS5D02G098700	TraesCS1A02G033000	TraesCS1A02G037200	TraesCS1A02G038500	TraesCS1A02G046600	TraesCS1A02G175800	TraesCS1A02G021000	TraesCS1A02G034700	TraesCS1A02G312400	TraesCS1A02G038600	TraesCS1A02G040100	TraesCS2A02G521500	TraesCS1A02G127200	TraesCS1A02G257700	TraesCS1A02G179500	TraesCS1A02G062100	TraesCS1A02G384000	TraesCS2B02G624200	TraesCS1A02G051800	TraesCS3A02G364600	TraesCS4A02G373300	TraesCS1A02G049000	TraesCS1A02G057700	TraesCS1A02G088000	TraesCS6B02G199200	TraesCS5B02G040100	TraesCS1B02G136300	TraesCS1A02G038300	TraesCS2A02G143500
	TraesCS1A02G015000	TraesCS1A02G014700	TraesCS1A02G014100	TraesCS1A02G013400	TraesCS1A02G023200	TraesCS1A02G218700	TraesCS1A02G025900	TraesCS1A02G025800	TraesCS1A02G044800	TraesCS1A02G015200	TraesCS1A02G354400		TraesCS1A02G089900	TraesCS1A02G030000	TraesCS1A02G041400	TraesCS1A02G114300	TraesCS5D02G428100	TraesCS1A02G033288	TraesCS1A02G037300	TraesCS1A02G038600	TraesCS1A02G046700	TraesCS1A02G175900	TraesCS1A02G021600	TraesCS1A02G034800	TraesCS1A02G320700	TraesCS1A02G039200	TraesCS1A02G040300	TraesCS2A02G566000	TraesCS1A02G127300	TraesCS1A02G258000	TraesCS1A02G181000	TraesCS1A02G063100	TraesCS1A02G384300	TraesCS2D02G046800	TraesCS1A02G051900	TraesCS3A02G389700	TraesCS4A02G445000	TraesCS1A02G050000	TraesCS1A02G057800	TraesCS1A02G090400	TraesCS6B02G199300	TraesCS5B02G052500	TraesCS1B02G136400	TraesCS1A02G038400	TraesCS2A02G210200
	TraesCS1A02G015200	TraesCS1A02G014800	TraesCS1A02G014200	TraesCS1A02G013600	TraesCS1A02G023205	TraesCS1A02G219700	TraesCS1A02G026000	TraesCS1A02G025900	TraesCS1A02G045300	TraesCS1A02G015300	TraesCS1A02G371300		TraesCS1A02G090800	TraesCS1A02G030100	TraesCS1A02G041500	TraesCS1A02G115800	TraesCS5D02G428200	TraesCS1A02G033300	TraesCS1A02G037500	TraesCS1A02G039300	TraesCS1A02G047500	TraesCS1A02G179400	TraesCS1A02G022400	TraesCS1A02G034900	TraesCS1A02G327200	TraesCS1A02G040300	TraesCS1A02G040400	TraesCS2B02G036900	TraesCS1A02G129600	TraesCS1A02G262900	TraesCS1A02G184500	TraesCS1A02G063200	TraesCS1A02G385600	TraesCS2D02G073600	TraesCS1A02G052400	TraesCS3A02G526600	TraesCS4A02G465900	TraesCS1A02G050300	TraesCS1A02G058000	TraesCS1A02G091000	TraesCS6B02G411100	TraesCS5B02G052600	TraesCS1B02G145600	TraesCS1A02G039900	TraesCS2A02G224000
	TraesCS1A02G015300	TraesCS1A02G014900	TraesCS1A02G014300	TraesCS1A02G013700	TraesCS1A02G023300	TraesCS1A02G220300	TraesCS1A02G026100	TraesCS1A02G026000	TraesCS1A02G045800	TraesCS1A02G015378	TraesCS1A02G371500		TraesCS1A02G093000	TraesCS1A02G030200	TraesCS1A02G041600	TraesCS1A02G116400	TraesCS5D02G457500	TraesCS1A02G033900	TraesCS1A02G037600	TraesCS1A02G039400	TraesCS1A02G049700	TraesCS1A02G179700	TraesCS1A02G022700	TraesCS1A02G036700	TraesCS1A02G339000	TraesCS1A02G040400	TraesCS1A02G040500	TraesCS2B02G037000	TraesCS1A02G133800	TraesCS1A02G266100	TraesCS1A02G188600	TraesCS1A02G064000	TraesCS1A02G386700	TraesCS2D02G092000	TraesCS1A02G053300	TraesCS3B02G072900	TraesCS4A02G473400	TraesCS1A02G050700	TraesCS1A02G059000	TraesCS1A02G093100	TraesCS6D02G087100	TraesCS5B02G052700	TraesCS1B02G145700	TraesCS1A02G040000	TraesCS2A02G249300
	TraesCS1A02G015378	TraesCS1A02G015000	TraesCS1A02G014400	TraesCS1A02G013800	TraesCS1A02G023400	TraesCS1A02G222200	TraesCS1A02G026200	TraesCS1A02G026100	TraesCS1A02G046800	TraesCS1A02G015400	TraesCS1A02G371600		TraesCS1A02G093100	TraesCS1A02G030300	TraesCS1A02G042500	TraesCS1A02G118200	TraesCS5D02G457600	TraesCS1A02G034000	TraesCS1A02G038000	TraesCS1A02G039800	TraesCS1A02G049800	TraesCS1A02G179800	TraesCS1A02G023000	TraesCS1A02G037400	TraesCS1A02G341100	TraesCS1A02G040500	TraesCS1A02G040700	TraesCS2B02G037100	TraesCS1A02G134200	TraesCS1A02G267600	TraesCS1A02G189000	TraesCS1A02G065300	TraesCS1A02G390900	TraesCS2D02G149300	TraesCS1A02G056100	TraesCS3B02G073100	TraesCS4A02G488200	TraesCS1A02G051500	TraesCS1A02G059500	TraesCS1A02G093700	TraesCS6D02G175100	TraesCS5B02G052800	TraesCS1B02G157700	TraesCS1A02G040100	TraesCS2A02G281400
	TraesCS1A02G015400	TraesCS1A02G015200	TraesCS1A02G014500	TraesCS1A02G014100	TraesCS1A02G024000	TraesCS1A02G224700	TraesCS1A02G027600	TraesCS1A02G026200	TraesCS1A02G046900	TraesCS1A02G015900	TraesCS1A02G372100		TraesCS1A02G096500	TraesCS1A02G030500	TraesCS1A02G043000	TraesCS1A02G118300	TraesCS5D02G458500	TraesCS1A02G034500	TraesCS1A02G038100	TraesCS1A02G041100	TraesCS1A02G049900	TraesCS1A02G180300	TraesCS1A02G023100	TraesCS1A02G038000	TraesCS1A02G342200	TraesCS1A02G040600	TraesCS1A02G041000	TraesCS2B02G066900	TraesCS1A02G135700	TraesCS1A02G268600	TraesCS1A02G197800	TraesCS1A02G065600	TraesCS1A02G391200	TraesCS2D02G184400	TraesCS1A02G056105	TraesCS3B02G104900	TraesCS4B02G006100	TraesCS1A02G051800	TraesCS1A02G060200	TraesCS1A02G095300	TraesCS6D02G175200	TraesCS5B02G202200	TraesCS1B02G159400	TraesCS1A02G040200	TraesCS2A02G287000
	TraesCS1A02G015500	TraesCS1A02G015300	TraesCS1A02G014700	TraesCS1A02G014200	TraesCS1A02G024100	TraesCS1A02G225000	TraesCS1A02G029200	TraesCS1A02G026600	TraesCS1A02G047000	TraesCS1A02G016000	TraesCS1A02G372800		TraesCS1A02G097100	TraesCS1A02G030900	TraesCS1A02G043600	TraesCS1A02G124600	TraesCS5D02G458600	TraesCS1A02G034600	TraesCS1A02G038500	TraesCS1A02G041200	TraesCS1A02G050000	TraesCS1A02G181000	TraesCS1A02G024100	TraesCS1A02G038400	TraesCS1A02G351500	TraesCS1A02G041900	TraesCS1A02G041800	TraesCS2B02G091200	TraesCS1A02G136100	TraesCS1A02G272900	TraesCS1A02G202700	TraesCS1A02G066300	TraesCS1A02G393700	TraesCS2D02G270500	TraesCS1A02G057300	TraesCS3B02G140900	TraesCS4B02G028200	TraesCS1A02G051900	TraesCS1A02G060300	TraesCS1A02G095700	TraesCS6D02G175300	TraesCS5B02G423800	TraesCS1B02G159800	TraesCS1A02G040300	TraesCS2A02G296000
	TraesCS1A02G015600	TraesCS1A02G015378	TraesCS1A02G014800	TraesCS1A02G014300	TraesCS1A02G024400	TraesCS1A02G229400	TraesCS1A02G029500	TraesCS1A02G027200	TraesCS1A02G047200	TraesCS1A02G016300	TraesCS1A02G381600		TraesCS1A02G097200	TraesCS1A02G031000	TraesCS1A02G044200	TraesCS1A02G127700	TraesCS6A02G015500	TraesCS1A02G034800	TraesCS1A02G038800	TraesCS1A02G041300	TraesCS1A02G050200	TraesCS1A02G182200	TraesCS1A02G024200	TraesCS1A02G038500	TraesCS1A02G366500	TraesCS1A02G042000	TraesCS1A02G042100	TraesCS2B02G148400	TraesCS1A02G136600	TraesCS1A02G277400	TraesCS1A02G206600	TraesCS1A02G067200	TraesCS1A02G395300	TraesCS2D02G270600	TraesCS1A02G057500	TraesCS3B02G141000	TraesCS4B02G028300	TraesCS1A02G052400	TraesCS1A02G060500	TraesCS1A02G096400	TraesCS6D02G175400	TraesCS5B02G570800	TraesCS1B02G202700	TraesCS1A02G040600	TraesCS2A02G356300
	TraesCS1A02G015700	TraesCS1A02G015400	TraesCS1A02G014900	TraesCS1A02G014400	TraesCS1A02G024700	TraesCS1A02G230400	TraesCS1A02G029700	TraesCS1A02G027300	TraesCS1A02G047500	TraesCS1A02G016400	TraesCS1A02G383100		TraesCS1A02G097400	TraesCS1A02G031100	TraesCS1A02G044400	TraesCS1A02G127800	TraesCS6A02G120700	TraesCS1A02G036200	TraesCS1A02G039400	TraesCS1A02G041700	TraesCS1A02G051300	TraesCS1A02G184600	TraesCS1A02G024400	TraesCS1A02G039200	TraesCS1A02G366700	TraesCS1A02G042100	TraesCS1A02G042300	TraesCS2B02G212600	TraesCS1A02G138700	TraesCS1A02G282100	TraesCS1A02G211400	TraesCS1A02G067500	TraesCS1A02G407100	TraesCS2D02G270700	TraesCS1A02G057900	TraesCS3B02G145600	TraesCS4B02G250600	TraesCS1A02G056000	TraesCS1A02G061000	TraesCS1A02G096600	TraesCS6D02G175500	TraesCS5D02G007700	TraesCS1B02G213600	TraesCS1A02G040900	TraesCS2A02G378400
	TraesCS1A02G015800	TraesCS1A02G015500	TraesCS1A02G015000	TraesCS1A02G014500	TraesCS1A02G025100	TraesCS1A02G232300	TraesCS1A02G029800	TraesCS1A02G027600	TraesCS1A02G048300	TraesCS1A02G016800	TraesCS1A02G384400		TraesCS1A02G101400	TraesCS1A02G031200	TraesCS1A02G044700	TraesCS1A02G128300	TraesCS6A02G171200	TraesCS1A02G036700	TraesCS1A02G039600	TraesCS1A02G041800	TraesCS1A02G052000	TraesCS1A02G184800	TraesCS1A02G024500	TraesCS1A02G039700	TraesCS1A02G367700	TraesCS1A02G042800	TraesCS1A02G042700	TraesCS2B02G212700	TraesCS1A02G139400	TraesCS1A02G285300	TraesCS1A02G213700	TraesCS1A02G068100	TraesCS1A02G419400	TraesCS2D02G270800	TraesCS1A02G058000	TraesCS3B02G145900	TraesCS4D02G005900	TraesCS1A02G057700	TraesCS1A02G061900	TraesCS1A02G101400	TraesCS6D02G175600	TraesCS5D02G007800	TraesCS1B02G222500	TraesCS1A02G041100	TraesCS2A02G380600
	TraesCS1A02G015900	TraesCS1A02G015600	TraesCS1A02G015100	TraesCS1A02G014800	TraesCS1A02G025200	TraesCS1A02G234900	TraesCS1A02G029900	TraesCS1A02G027900	TraesCS1A02G048700	TraesCS1A02G016900	TraesCS1A02G384500		TraesCS1A02G101900	TraesCS1A02G031300	TraesCS1A02G044900	TraesCS1A02G129000	TraesCS6A02G171300	TraesCS1A02G037100	TraesCS1A02G039700	TraesCS1A02G042100	TraesCS1A02G052100	TraesCS1A02G184900	TraesCS1A02G024700	TraesCS1A02G039900	TraesCS1A02G369200	TraesCS1A02G043400	TraesCS1A02G043600	TraesCS2B02G249600	TraesCS1A02G141900	TraesCS1A02G285400	TraesCS1A02G215200	TraesCS1A02G069000	TraesCS1A02G423700	TraesCS2D02G270900	TraesCS1A02G060800	TraesCS3B02G222700	TraesCS4D02G034200	TraesCS1A02G057800	TraesCS1A02G063000	TraesCS1A02G101500	TraesCS6D02G319800	TraesCS5D02G007900	TraesCS1B02G227300	TraesCS1A02G041200	TraesCS2A02G408400
	TraesCS1A02G016300	TraesCS1A02G015700	TraesCS1A02G015200	TraesCS1A02G015000	TraesCS1A02G025700	TraesCS1A02G240200	TraesCS1A02G030000	TraesCS1A02G029200	TraesCS1A02G048900	TraesCS1A02G017000	TraesCS1A02G385100		TraesCS1A02G102000	TraesCS1A02G031600	TraesCS1A02G045000	TraesCS1A02G133600	TraesCS6B02G011800	TraesCS1A02G037200	TraesCS1A02G040800	TraesCS1A02G043200	TraesCS1A02G056700	TraesCS1A02G187300	TraesCS1A02G025600	TraesCS1A02G040100	TraesCS1A02G379600	TraesCS1A02G043600	TraesCS1A02G043700	TraesCS2B02G291200	TraesCS1A02G143700	TraesCS1A02G286600	TraesCS1A02G221100	TraesCS1A02G069800	TraesCS1A02G424200	TraesCS2D02G271000	TraesCS1A02G060900	TraesCS3B02G280000	TraesCS4D02G166900	TraesCS1A02G057900	TraesCS1A02G065500	TraesCS1A02G102600	TraesCS7A02G000936	TraesCS5D02G008000	TraesCS1B02G256800	TraesCS1A02G041300	TraesCS2A02G408600
	TraesCS1A02G016400	TraesCS1A02G015800	TraesCS1A02G015300	TraesCS1A02G015100	TraesCS1A02G025800	TraesCS1A02G240400	TraesCS1A02G030100	TraesCS1A02G029300	TraesCS1A02G049100	TraesCS1A02G017100	TraesCS1A02G385800		TraesCS1A02G102100	TraesCS1A02G031700	TraesCS1A02G045100	TraesCS1A02G136500	TraesCS6B02G014200	TraesCS1A02G037300	TraesCS1A02G041100	TraesCS1A02G043400	TraesCS1A02G056900	TraesCS1A02G190900	TraesCS1A02G025700	TraesCS1A02G040200	TraesCS1A02G384400	TraesCS1A02G043700	TraesCS1A02G043800	TraesCS2B02G309700	TraesCS1A02G143800	TraesCS1A02G286800	TraesCS1A02G223700	TraesCS1A02G070500	TraesCS1A02G424300	TraesCS2D02G271100	TraesCS1A02G061000	TraesCS3B02G283400	TraesCS4D02G275000	TraesCS1A02G058000	TraesCS1A02G067300	TraesCS1A02G102700	TraesCS7A02G083800	TraesCS5D02G011500	TraesCS1B02G288100	TraesCS1A02G042800	TraesCS2A02G439500
	TraesCS1A02G016500	TraesCS1A02G015900	TraesCS1A02G015378	TraesCS1A02G015200	TraesCS1A02G026000	TraesCS1A02G246700	TraesCS1A02G030200	TraesCS1A02G029500	TraesCS1A02G049200	TraesCS1A02G017500	TraesCS1A02G390300		TraesCS1A02G102600	TraesCS1A02G032200	TraesCS1A02G045500	TraesCS1A02G138600	TraesCS6B02G022300	TraesCS1A02G037500	TraesCS1A02G041400	TraesCS1A02G043500	TraesCS1A02G058800	TraesCS1A02G196600	TraesCS1A02G025900	TraesCS1A02G040300	TraesCS1A02G384500	TraesCS1A02G043800	TraesCS1A02G044200	TraesCS2B02G336500	TraesCS1A02G145300	TraesCS1A02G287200	TraesCS1A02G224400	TraesCS1A02G070800	TraesCS1A02G427300	TraesCS2D02G277100	TraesCS1A02G061300	TraesCS3B02G298300	TraesCS5A02G044800	TraesCS1A02G059000	TraesCS1A02G068300	TraesCS1A02G103100	TraesCS7A02G152300	TraesCS5D02G011600	TraesCS1B02G307700	TraesCS1A02G043600	TraesCS2A02G439600
	TraesCS1A02G016600	TraesCS1A02G016300	TraesCS1A02G015400	TraesCS1A02G015300	TraesCS1A02G026200	TraesCS1A02G247400	TraesCS1A02G030500	TraesCS1A02G029700	TraesCS1A02G049800	TraesCS1A02G017600	TraesCS1A02G393800		TraesCS1A02G103013	TraesCS1A02G033100	TraesCS1A02G045600	TraesCS1A02G141300	TraesCS6B02G047100	TraesCS1A02G037600	TraesCS1A02G041500	TraesCS1A02G044000	TraesCS1A02G058900	TraesCS1A02G196700	TraesCS1A02G026000	TraesCS1A02G040400	TraesCS1A02G385100	TraesCS1A02G043900	TraesCS1A02G044400	TraesCS2B02G340300	TraesCS1A02G146400	TraesCS1A02G287600	TraesCS1A02G227000	TraesCS1A02G072100	TraesCS1A02G428900	TraesCS2D02G286300	TraesCS1A02G061900	TraesCS3B02G378000	TraesCS5A02G046800	TraesCS1A02G059500	TraesCS1A02G068900	TraesCS1A02G103400	TraesCS7A02G184100	TraesCS5D02G017400	TraesCS1B02G309600	TraesCS1A02G043900	TraesCS2A02G440576
	TraesCS1A02G016800	TraesCS1A02G016400	TraesCS1A02G015500	TraesCS1A02G015378	TraesCS1A02G028500	TraesCS1A02G248100	TraesCS1A02G030700	TraesCS1A02G029800	TraesCS1A02G050500	TraesCS1A02G017800	TraesCS1A02G408100		TraesCS1A02G103014	TraesCS1A02G033288	TraesCS1A02G046300	TraesCS1A02G141500	TraesCS6B02G047200	TraesCS1A02G038000	TraesCS1A02G041600	TraesCS1A02G044300	TraesCS1A02G059100	TraesCS1A02G198200	TraesCS1A02G026100	TraesCS1A02G040600	TraesCS1A02G387000	TraesCS1A02G044700	TraesCS1A02G045300	TraesCS2B02G389100	TraesCS1A02G146600	TraesCS1A02G287700	TraesCS1A02G230400	TraesCS1A02G072200	TraesCS1A02G431700	TraesCS2D02G344100	TraesCS1A02G063800	TraesCS3B02G396700	TraesCS5A02G089500	TraesCS1A02G059700	TraesCS1A02G069400	TraesCS1A02G104000	TraesCS7A02G270200	TraesCS5D02G219700	TraesCS1B02G316600	TraesCS1A02G044400	TraesCS2A02G447200
	TraesCS1A02G016900	TraesCS1A02G016500	TraesCS1A02G015600	TraesCS1A02G015500	TraesCS1A02G029000	TraesCS1A02G249000	TraesCS1A02G030900	TraesCS1A02G029900	TraesCS1A02G051300	TraesCS1A02G017900	TraesCS1A02G408200		TraesCS1A02G103019	TraesCS1A02G033600	TraesCS1A02G046400	TraesCS1A02G144000	TraesCS6B02G283400	TraesCS1A02G038100	TraesCS1A02G041700	TraesCS1A02G044500	TraesCS1A02G060000	TraesCS1A02G201000	TraesCS1A02G026200	TraesCS1A02G040700	TraesCS1A02G411400	TraesCS1A02G044800	TraesCS1A02G045800	TraesCS2B02G404000	TraesCS1A02G148000	TraesCS1A02G302200	TraesCS1A02G233200	TraesCS1A02G073700	TraesCS1A02G432800	TraesCS2D02G372000	TraesCS1A02G064000	TraesCS3B02G410000	TraesCS5A02G206200	TraesCS1A02G060200	TraesCS1A02G069900	TraesCS1A02G104600	TraesCS7A02G343600	TraesCS5D02G264800	TraesCS1B02G316700	TraesCS1A02G044700	TraesCS2A02G474500
	TraesCS1A02G017000	TraesCS1A02G016600	TraesCS1A02G015700	TraesCS1A02G015600	TraesCS1A02G029200	TraesCS1A02G249400	TraesCS1A02G031100	TraesCS1A02G030000	TraesCS1A02G051400	TraesCS1A02G018000	TraesCS1A02G409100		TraesCS1A02G104100	TraesCS1A02G034300	TraesCS1A02G046600	TraesCS1A02G144200	TraesCS6B02G338300	TraesCS1A02G038300	TraesCS1A02G041800	TraesCS1A02G044600	TraesCS1A02G060600	TraesCS1A02G203400	TraesCS1A02G026300	TraesCS1A02G041000	TraesCS1A02G411500	TraesCS1A02G047400	TraesCS1A02G046100	TraesCS2B02G465500	TraesCS1A02G148100	TraesCS1A02G302500	TraesCS1A02G234800	TraesCS1A02G073800	TraesCS1A02G435000	TraesCS2D02G584400	TraesCS1A02G064200	TraesCS3B02G498800	TraesCS5A02G231400	TraesCS1A02G060300	TraesCS1A02G070300	TraesCS1A02G105600	TraesCS7A02G384100	TraesCS5D02G264900	TraesCS1B02G316800	TraesCS1A02G045000	TraesCS2A02G489600
	TraesCS1A02G017100	TraesCS1A02G016800	TraesCS1A02G015800	TraesCS1A02G015700	TraesCS1A02G029300	TraesCS1A02G250400	TraesCS1A02G031200	TraesCS1A02G030100	TraesCS1A02G051700	TraesCS1A02G018100	TraesCS1A02G416500		TraesCS1A02G104200	TraesCS1A02G035000	TraesCS1A02G047200	TraesCS1A02G145300	TraesCS6B02G471600	TraesCS1A02G038500	TraesCS1A02G043000	TraesCS1A02G045300	TraesCS1A02G060900	TraesCS1A02G203600	TraesCS1A02G026400	TraesCS1A02G041700	TraesCS1A02G413900	TraesCS1A02G048600	TraesCS1A02G046300	TraesCS2B02G503800	TraesCS1A02G152200	TraesCS1A02G304700	TraesCS1A02G235700	TraesCS1A02G074400	TraesCS1A02G435300	TraesCS2D02G584500	TraesCS1A02G064400	TraesCS3B02G506000	TraesCS5A02G384500	TraesCS1A02G061900	TraesCS1A02G070500	TraesCS1A02G105800	TraesCS7B02G372755	TraesCS5D02G345300	TraesCS1B02G320700	TraesCS1A02G045700	TraesCS2A02G489700
	TraesCS1A02G017500	TraesCS1A02G016900	TraesCS1A02G015900	TraesCS1A02G015800	TraesCS1A02G029400	TraesCS1A02G253200	TraesCS1A02G031400	TraesCS1A02G030200	TraesCS1A02G052000	TraesCS1A02G018200	TraesCS1A02G418600		TraesCS1A02G104300	TraesCS1A02G035200	TraesCS1A02G047700	TraesCS1A02G149000	TraesCS6D02G021100	TraesCS1A02G038600	TraesCS1A02G043100	TraesCS1A02G045400	TraesCS1A02G061100	TraesCS1A02G205900	TraesCS1A02G026900	TraesCS1A02G041800	TraesCS1A02G423300	TraesCS1A02G051000	TraesCS1A02G046600	TraesCS2B02G504900	TraesCS1A02G152800	TraesCS1A02G312500	TraesCS1A02G241100	TraesCS1A02G075100	TraesCS1A02G445000	TraesCS3A02G119700	TraesCS1A02G064600	TraesCS3D02G061300	TraesCS5A02G402300	TraesCS1A02G062400	TraesCS1A02G071200	TraesCS1A02G106400	TraesCS7B02G392000	TraesCS5D02G345400	TraesCS1B02G320800	TraesCS1A02G046400	TraesCS2A02G498200
	TraesCS1A02G017600	TraesCS1A02G017000	TraesCS1A02G016300	TraesCS1A02G015900	TraesCS1A02G029500	TraesCS1A02G254600	TraesCS1A02G031600	TraesCS1A02G030500	TraesCS1A02G052100	TraesCS1A02G018300	TraesCS1A02G424400		TraesCS1A02G106700	TraesCS1A02G035600	TraesCS1A02G050100	TraesCS1A02G149300	TraesCS6D02G022500	TraesCS1A02G038800	TraesCS1A02G044000	TraesCS1A02G046700	TraesCS1A02G061200	TraesCS1A02G214600	TraesCS1A02G027200	TraesCS1A02G042100	TraesCS1A02G424100	TraesCS1A02G051300	TraesCS1A02G046700	TraesCS2B02G551400	TraesCS1A02G154800	TraesCS1A02G318000	TraesCS1A02G243500	TraesCS1A02G075200	TraesCS1A02G445100	TraesCS3A02G142900	TraesCS1A02G064900	TraesCS3D02G138500	TraesCS5A02G409700	TraesCS1A02G063000	TraesCS1A02G071500	TraesCS1A02G106600	TraesCS7B02G395400	TraesCS5D02G345500	TraesCS1B02G323400	TraesCS1A02G046900	TraesCS2A02G522100
	TraesCS1A02G017700	TraesCS1A02G017100	TraesCS1A02G016400	TraesCS1A02G016200	TraesCS1A02G029600	TraesCS1A02G255200	TraesCS1A02G031700	TraesCS1A02G030600	TraesCS1A02G052200	TraesCS1A02G018500	TraesCS1A02G426400		TraesCS1A02G106800	TraesCS1A02G036000	TraesCS1A02G050200	TraesCS1A02G152300	TraesCS6D02G057800	TraesCS1A02G039300	TraesCS1A02G044700	TraesCS1A02G047500	TraesCS1A02G061500	TraesCS1A02G218100	TraesCS1A02G027300	TraesCS1A02G042300	TraesCS1A02G427700	TraesCS1A02G051500	TraesCS1A02G047200	TraesCS2B02G574800	TraesCS1A02G155200	TraesCS1A02G318200	TraesCS1A02G243600	TraesCS1A02G075500	TraesCS1B02G002200	TraesCS3A02G153500	TraesCS1A02G065000	TraesCS3D02G226200	TraesCS5A02G473000	TraesCS1A02G065500	TraesCS1A02G071600	TraesCS1A02G110400	TraesCS7B02G395500	TraesCS5D02G345600	TraesCS1B02G324000	TraesCS1A02G047300	TraesCS2A02G536100
	TraesCS1A02G017800	TraesCS1A02G017500	TraesCS1A02G016500	TraesCS1A02G016300	TraesCS1A02G029700	TraesCS1A02G257200	TraesCS1A02G032300	TraesCS1A02G030700	TraesCS1A02G052300	TraesCS1A02G018600	TraesCS1A02G429100		TraesCS1A02G107400	TraesCS1A02G036300	TraesCS1A02G050500	TraesCS1A02G161200	TraesCS6D02G175000	TraesCS1A02G039400	TraesCS1A02G046400	TraesCS1A02G048600	TraesCS1A02G062800	TraesCS1A02G218800	TraesCS1A02G028400	TraesCS1A02G042700	TraesCS1A02G428000	TraesCS1A02G051900	TraesCS1A02G048600	TraesCS2D02G020800	TraesCS1A02G157600	TraesCS1A02G318400	TraesCS1A02G248200	TraesCS1A02G076000	TraesCS1B02G005600	TraesCS3A02G207600	TraesCS1A02G065300	TraesCS3D02G251700	TraesCS5A02G556100	TraesCS1A02G067300	TraesCS1A02G071700	TraesCS1A02G111000	TraesCS7D02G291000	TraesCS5D02G456300	TraesCS1B02G324700	TraesCS1A02G048100	TraesCS2A02G559900
	TraesCS1A02G017900	TraesCS1A02G017600	TraesCS1A02G016600	TraesCS1A02G016400	TraesCS1A02G029800	TraesCS1A02G257800	TraesCS1A02G032600	TraesCS1A02G031200	TraesCS1A02G054000	TraesCS1A02G018700	TraesCS1A02G433100		TraesCS1A02G107800	TraesCS1A02G036400	TraesCS1A02G050600	TraesCS1A02G163100	TraesCS6D02G175100	TraesCS1A02G039700	TraesCS1A02G046900	TraesCS1A02G050100	TraesCS1A02G064200	TraesCS1A02G229400	TraesCS1A02G028500	TraesCS1A02G043600	TraesCS1A02G435300	TraesCS1A02G052500	TraesCS1A02G049000	TraesCS2D02G020900	TraesCS1A02G158500	TraesCS1A02G324800	TraesCS1A02G257700	TraesCS1A02G077300	TraesCS1B02G006000	TraesCS3A02G259700	TraesCS1A02G065400	TraesCS3D02G301300	TraesCS5B02G090600	TraesCS1A02G069400	TraesCS1A02G072000	TraesCS1A02G112200	TraesCSU02G027200	TraesCS5D02G456400	TraesCS1B02G346300	TraesCS1A02G048300	TraesCS2A02G590600
	TraesCS1A02G018000	TraesCS1A02G017700	TraesCS1A02G016800	TraesCS1A02G016600	TraesCS1A02G029900	TraesCS1A02G258400	TraesCS1A02G032700	TraesCS1A02G031600	TraesCS1A02G055500	TraesCS1A02G018800	TraesCS1A02G445700		TraesCS1A02G110400	TraesCS1A02G036900	TraesCS1A02G051300	TraesCS1A02G164600	TraesCS6D02G175200	TraesCS1A02G040800	TraesCS1A02G047200	TraesCS1A02G050700	TraesCS1A02G064900	TraesCS1A02G237300	TraesCS1A02G028700	TraesCS1A02G043700	TraesCS1B02G008100	TraesCS1A02G054500	TraesCS1A02G049200	TraesCS2D02G021000	TraesCS1A02G158800	TraesCS1A02G342400	TraesCS1A02G266100	TraesCS1A02G078200	TraesCS1B02G013900	TraesCS3A02G321500	TraesCS1A02G065500	TraesCS3D02G358000	TraesCS5B02G096700	TraesCS1A02G069900	TraesCS1A02G072100	TraesCS1A02G112300	TraesCSU02G247400	TraesCS5D02G456500	TraesCS1B02G356300	TraesCS1A02G048700	TraesCS2B02G006800
	TraesCS1A02G018100	TraesCS1A02G017800	TraesCS1A02G016900	TraesCS1A02G016900	TraesCS1A02G030000	TraesCS1A02G262400	TraesCS1A02G033000	TraesCS1A02G032200	TraesCS1A02G055600	TraesCS1A02G018900	TraesCS1A02G445800		TraesCS1A02G110800	TraesCS1A02G037200	TraesCS1A02G051400	TraesCS1A02G165600	TraesCS6D02G175300	TraesCS1A02G041100	TraesCS1A02G047500	TraesCS1A02G051500	TraesCS1A02G065400	TraesCS1A02G246100	TraesCS1A02G028900	TraesCS1A02G044700	TraesCS1B02G010700	TraesCS1A02G054600	TraesCS1A02G049300	TraesCS2D02G055800	TraesCS1A02G161200	TraesCS1A02G347400	TraesCS1A02G277400	TraesCS1A02G079000	TraesCS1B02G016800	TraesCS3A02G333900	TraesCS1A02G066200	TraesCS3D02G373600	TraesCS5B02G231600	TraesCS1A02G070300	TraesCS1A02G074100	TraesCS1A02G112700		TraesCS5D02G457300	TraesCS1B02G358600	TraesCS1A02G048900	TraesCS2B02G012700
	TraesCS1A02G018300	TraesCS1A02G017900	TraesCS1A02G017000	TraesCS1A02G017000	TraesCS1A02G030600	TraesCS1A02G262500	TraesCS1A02G033100	TraesCS1A02G032600	TraesCS1A02G055700	TraesCS1A02G019100	TraesCS1B02G002200		TraesCS1A02G111000	TraesCS1A02G037300	TraesCS1A02G052800	TraesCS1A02G166000	TraesCS6D02G175400	TraesCS1A02G041700	TraesCS1A02G048300	TraesCS1A02G052000	TraesCS1A02G065500	TraesCS1A02G249400	TraesCS1A02G029100	TraesCS1A02G044800	TraesCS1B02G021600	TraesCS1A02G055200	TraesCS1A02G049400	TraesCS2D02G074700	TraesCS1A02G161500	TraesCS1A02G358600	TraesCS1A02G282100	TraesCS1A02G079700	TraesCS1B02G016900	TraesCS3A02G334000	TraesCS1A02G066800	TraesCS3D02G373700	TraesCS5B02G264800	TraesCS1A02G070500	TraesCS1A02G075000	TraesCS1A02G113900		TraesCS5D02G457400	TraesCS1B02G377700	TraesCS1A02G050200	TraesCS2B02G012800
	TraesCS1A02G018400	TraesCS1A02G018000	TraesCS1A02G017100	TraesCS1A02G017100	TraesCS1A02G030700	TraesCS1A02G262700	TraesCS1A02G033200	TraesCS1A02G032700	TraesCS1A02G056400	TraesCS1A02G019200	TraesCS1B02G008100		TraesCS1A02G112000	TraesCS1A02G037400	TraesCS1A02G057300	TraesCS1A02G166200	TraesCS6D02G175500	TraesCS1A02G041800	TraesCS1A02G048500	TraesCS1A02G052100	TraesCS1A02G067400	TraesCS1A02G250800	TraesCS1A02G029400	TraesCS1A02G045800	TraesCS1B02G022900	TraesCS1A02G056700	TraesCS1A02G049700	TraesCS2D02G124000	TraesCS1A02G162200	TraesCS1A02G362200	TraesCS1A02G286800	TraesCS1A02G079800	TraesCS1B02G019900	TraesCS3A02G393000	TraesCS1A02G068900	TraesCS3D02G379700	TraesCS5B02G490300	TraesCS1A02G071200	TraesCS1A02G075900	TraesCS1A02G115000		TraesCS5D02G458100	TraesCS1B02G382700	TraesCS1A02G051000	TraesCS2B02G017100
	TraesCS1A02G018600	TraesCS1A02G018100	TraesCS1A02G017200	TraesCS1A02G017200	TraesCS1A02G031000	TraesCS1A02G263100	TraesCS1A02G033300	TraesCS1A02G033000	TraesCS1A02G056500	TraesCS1A02G019300	TraesCS1B02G008200		TraesCS1A02G113400	TraesCS1A02G037900	TraesCS1A02G058500	TraesCS1A02G167900	TraesCS6D02G175600	TraesCS1A02G042700	TraesCS1A02G048700	TraesCS1A02G052300	TraesCS1A02G067462	TraesCS1A02G250900	TraesCS1A02G029900	TraesCS1A02G046100	TraesCS1B02G023100	TraesCS1A02G057100	TraesCS1A02G049900	TraesCS2D02G156300	TraesCS1A02G166100	TraesCS1A02G362600	TraesCS1A02G287600	TraesCS1A02G080500	TraesCS1B02G023000	TraesCS3A02G408000	TraesCS1A02G069600	TraesCS3D02G384700	TraesCS5B02G491200	TraesCS1A02G071500	TraesCS1A02G077300	TraesCS1A02G116200		TraesCS5D02G458200	TraesCS1B02G384300	TraesCS1A02G051200	TraesCS2B02G059200
	TraesCS1A02G018900	TraesCS1A02G018300	TraesCS1A02G017500	TraesCS1A02G017600	TraesCS1A02G031300	TraesCS1A02G264600	TraesCS1A02G033700	TraesCS1A02G033100	TraesCS1A02G056600	TraesCS1A02G019400	TraesCS1B02G008500		TraesCS1A02G117300	TraesCS1A02G038100	TraesCS1A02G059400	TraesCS1A02G169600	TraesCS6D02G285100	TraesCS1A02G043000	TraesCS1A02G048900	TraesCS1A02G053400	TraesCS1A02G067472	TraesCS1A02G251000	TraesCS1A02G030000	TraesCS1A02G046600	TraesCS1B02G037100	TraesCS1A02G057600	TraesCS1A02G050000	TraesCS2D02G157100	TraesCS1A02G166200	TraesCS1A02G363000	TraesCS1A02G287700	TraesCS1A02G081900	TraesCS1B02G023300	TraesCS3A02G475300	TraesCS1A02G070700	TraesCS3D02G499900	TraesCS5B02G514900	TraesCS1A02G071600	TraesCS1A02G077700	TraesCS1A02G119400		TraesCS5D02G458300	TraesCS1B02G385600	TraesCS1A02G051300	TraesCS2B02G108400
	TraesCS1A02G019000	TraesCS1A02G018400	TraesCS1A02G017600	TraesCS1A02G017700	TraesCS1A02G031900	TraesCS1A02G264700	TraesCS1A02G033800	TraesCS1A02G033200	TraesCS1A02G057000	TraesCS1A02G019500	TraesCS1B02G008600		TraesCS1A02G117400	TraesCS1A02G038200	TraesCS1A02G059600	TraesCS1A02G170900	TraesCS6D02G312200	TraesCS1A02G043100	TraesCS1A02G049000	TraesCS1A02G053700	TraesCS1A02G068000	TraesCS1A02G256400	TraesCS1A02G030100	TraesCS1A02G046700	TraesCS1B02G040300	TraesCS1A02G057800	TraesCS1A02G050300	TraesCS2D02G179600	TraesCS1A02G167900	TraesCS1A02G363100	TraesCS1A02G291800	TraesCS1A02G082200	TraesCS1B02G027200	TraesCS3A02G487000	TraesCS1A02G071300	TraesCS4A02G017000	TraesCS5B02G523400	TraesCS1A02G071700	TraesCS1A02G079900	TraesCS1A02G119900		TraesCS5D02G458500	TraesCS1B02G385700	TraesCS1A02G052600	TraesCS2B02G148200
	TraesCS1A02G019400	TraesCS1A02G018600	TraesCS1A02G017700	TraesCS1A02G017800	TraesCS1A02G032200	TraesCS1A02G269300	TraesCS1A02G034000	TraesCS1A02G033300	TraesCS1A02G057300	TraesCS1A02G019600	TraesCS1B02G018000		TraesCS1A02G117500	TraesCS1A02G038300	TraesCS1A02G060400	TraesCS1A02G173600	TraesCS6D02G312300	TraesCS1A02G044000	TraesCS1A02G049600	TraesCS1A02G053800	TraesCS1A02G068400	TraesCS1A02G256800	TraesCS1A02G030200	TraesCS1A02G047200	TraesCS1B02G043100	TraesCS1A02G058300	TraesCS1A02G050500	TraesCS2D02G242800	TraesCS1A02G174200	TraesCS1A02G370200	TraesCS1A02G295000	TraesCS1A02G083500	TraesCS1B02G027700	TraesCS3A02G511900	TraesCS1A02G071700	TraesCS4A02G053700	TraesCS5B02G526900	TraesCS1A02G072100	TraesCS1A02G080400	TraesCS1A02G121600		TraesCS5D02G458600	TraesCS1B02G385800	TraesCS1A02G054400	TraesCS2B02G163000
	TraesCS1A02G019500	TraesCS1A02G018900	TraesCS1A02G017800	TraesCS1A02G018100	TraesCS1A02G032300	TraesCS1A02G272100	TraesCS1A02G034200	TraesCS1A02G033700	TraesCS1A02G057400	TraesCS1A02G019800	TraesCS1B02G018500		TraesCS1A02G117700	TraesCS1A02G038400	TraesCS1A02G061100	TraesCS1A02G174400	TraesCS6D02G325300	TraesCS1A02G044700	TraesCS1A02G050000	TraesCS1A02G054200	TraesCS1A02G069100	TraesCS1A02G258000	TraesCS1A02G030300	TraesCS1A02G048600	TraesCS1B02G055800	TraesCS1A02G059300	TraesCS1A02G050800	TraesCS2D02G242900	TraesCS1A02G174400	TraesCS1A02G376800	TraesCS1A02G302100	TraesCS1A02G084000	TraesCS1B02G037300	TraesCS3B02G050400	TraesCS1A02G072600	TraesCS4A02G067400	TraesCS5D02G075600	TraesCS1A02G072900	TraesCS1A02G080600	TraesCS1A02G122100		TraesCS5D02G459000	TraesCS1B02G389500	TraesCS1A02G055700	TraesCS2B02G192200
	TraesCS1A02G019600	TraesCS1A02G019200	TraesCS1A02G017900	TraesCS1A02G018300	TraesCS1A02G032600	TraesCS1A02G272300	TraesCS1A02G034300	TraesCS1A02G033800	TraesCS1A02G057500	TraesCS1A02G019900	TraesCS1B02G022300		TraesCS1A02G119200	TraesCS1A02G038600	TraesCS1A02G062400	TraesCS1A02G174500	TraesCS6D02G325400	TraesCS1A02G045000	TraesCS1A02G050100	TraesCS1A02G054300	TraesCS1A02G069200	TraesCS1A02G258800	TraesCS1A02G030600	TraesCS1A02G049200	TraesCS1B02G058000	TraesCS1A02G062000	TraesCS1A02G050900	TraesCS2D02G246000	TraesCS1A02G179400	TraesCS1A02G376900	TraesCS1A02G303100	TraesCS1A02G084100	TraesCS1B02G041900	TraesCS3B02G059300	TraesCS1A02G073200	TraesCS4A02G069000	TraesCS5D02G084200	TraesCS1A02G074100	TraesCS1A02G081500	TraesCS1A02G123300		TraesCS5D02G486000	TraesCS1B02G390600	TraesCS1A02G055800	TraesCS2B02G201500
	TraesCS1A02G019700	TraesCS1A02G019400	TraesCS1A02G018000	TraesCS1A02G018400	TraesCS1A02G032700	TraesCS1A02G284000	TraesCS1A02G034500	TraesCS1A02G034000	TraesCS1A02G058300	TraesCS1A02G020000	TraesCS1B02G022500		TraesCS1A02G119300	TraesCS1A02G038800	TraesCS1A02G063300	TraesCS1A02G174600	TraesCS6D02G325500	TraesCS1A02G045500	TraesCS1A02G050200	TraesCS1A02G054400	TraesCS1A02G069300	TraesCS1A02G258900	TraesCS1A02G031000	TraesCS1A02G049300	TraesCS1B02G058400	TraesCS1A02G062800	TraesCS1A02G051000	TraesCS2D02G261700	TraesCS1A02G179500	TraesCS1A02G377000	TraesCS1A02G304500	TraesCS1A02G084200	TraesCS1B02G042500	TraesCS3B02G066600	TraesCS1A02G073700	TraesCS4A02G128500	TraesCS5D02G179700	TraesCS1A02G075000	TraesCS1A02G082200	TraesCS1A02G123900		TraesCS5D02G490400	TraesCS1B02G394400	TraesCS1A02G056800	TraesCS2B02G208500
	TraesCS1A02G019800	TraesCS1A02G019500	TraesCS1A02G018100	TraesCS1A02G018600	TraesCS1A02G032800	TraesCS1A02G284500	TraesCS1A02G034700	TraesCS1A02G034300	TraesCS1A02G058400	TraesCS1A02G020100	TraesCS1B02G029600		TraesCS1A02G124100	TraesCS1A02G039300	TraesCS1A02G063400	TraesCS1A02G174700	TraesCS6D02G325600	TraesCS1A02G046400	TraesCS1A02G050800	TraesCS1A02G054800	TraesCS1A02G069800	TraesCS1A02G261200	TraesCS1A02G031100	TraesCS1A02G049500	TraesCS1B02G060800	TraesCS1A02G064200	TraesCS1A02G051300	TraesCS2D02G389000	TraesCS1A02G181000	TraesCS1A02G377100	TraesCS1A02G304600	TraesCS1A02G084300	TraesCS1B02G042600	TraesCS3B02G066700	TraesCS1A02G073800	TraesCS4A02G183000	TraesCS5D02G247000	TraesCS1A02G075900	TraesCS1A02G082400	TraesCS1A02G124300		TraesCS5D02G499700	TraesCS1B02G398200	TraesCS1A02G056900	TraesCS2B02G208600
	TraesCS1A02G019900	TraesCS1A02G019600	TraesCS1A02G018300	TraesCS1A02G018700	TraesCS1A02G033000	TraesCS1A02G288500	TraesCS1A02G035000	TraesCS1A02G034500	TraesCS1A02G058700	TraesCS1A02G020153	TraesCS1B02G030500		TraesCS1A02G124200	TraesCS1A02G039400	TraesCS1A02G064000	TraesCS1A02G175100	TraesCS6D02G325700	TraesCS1A02G047200	TraesCS1A02G050900	TraesCS1A02G054900	TraesCS1A02G070200	TraesCS1A02G263200	TraesCS1A02G031200	TraesCS1A02G049700	TraesCS1B02G066100	TraesCS1A02G064300	TraesCS1A02G051400	TraesCS2D02G491100	TraesCS1A02G183100	TraesCS1A02G377400	TraesCS1A02G304700	TraesCS1A02G084600	TraesCS1B02G044900	TraesCS3B02G074700	TraesCS1A02G073900	TraesCS4A02G230900	TraesCS5D02G294300	TraesCS1A02G077300	TraesCS1A02G083900	TraesCS1A02G126200		TraesCS5D02G559400	TraesCS1B02G408600	TraesCS1A02G057000	TraesCS2B02G219000
	TraesCS1A02G020000	TraesCS1A02G019700	TraesCS1A02G018400	TraesCS1A02G018900	TraesCS1A02G033100	TraesCS1A02G291200	TraesCS1A02G035100	TraesCS1A02G034700	TraesCS1A02G059200	TraesCS1A02G020200	TraesCS1B02G049200		TraesCS1A02G125400	TraesCS1A02G039700	TraesCS1A02G064900	TraesCS1A02G177600	TraesCS6D02G325800	TraesCS1A02G048300	TraesCS1A02G054200	TraesCS1A02G055000	TraesCS1A02G071200	TraesCS1A02G264100	TraesCS1A02G031300	TraesCS1A02G049900	TraesCS1B02G070300	TraesCS1A02G064500	TraesCS1A02G052100	TraesCS2D02G532100	TraesCS1A02G184400	TraesCS1A02G377600	TraesCS1A02G306200	TraesCS1A02G084700	TraesCS1B02G046600	TraesCS3B02G097000	TraesCS1A02G074000	TraesCS4A02G231000	TraesCS5D02G329000	TraesCS1A02G077700	TraesCS1A02G084300	TraesCS1A02G126500		TraesCS5D02G559500	TraesCS1B02G438800	TraesCS1A02G058200	TraesCS2B02G219100
	TraesCS1A02G020100	TraesCS1A02G019800	TraesCS1A02G018600	TraesCS1A02G019000	TraesCS1A02G033200	TraesCS1A02G299400	TraesCS1A02G035200	TraesCS1A02G035000	TraesCS1A02G059500	TraesCS1A02G020300	TraesCS1B02G049300		TraesCS1A02G125500	TraesCS1A02G040600	TraesCS1A02G066100	TraesCS1A02G178700	TraesCS6D02G325900	TraesCS1A02G048500	TraesCS1A02G054300	TraesCS1A02G055100	TraesCS1A02G071600	TraesCS1A02G264200	TraesCS1A02G031500	TraesCS1A02G050000	TraesCS1B02G073800	TraesCS1A02G065300	TraesCS1A02G052300	TraesCS2D02G592500	TraesCS1A02G184500	TraesCS1A02G378300	TraesCS1A02G307500	TraesCS1A02G085400	TraesCS1B02G047800	TraesCS3B02G134400	TraesCS1A02G074400	TraesCS4A02G265200	TraesCS5D02G366400	TraesCS1A02G080400	TraesCS1A02G085600	TraesCS1A02G126600		TraesCS5D02G559600	TraesCS1B02G440600	TraesCS1A02G058700	TraesCS2B02G220000
	TraesCS1A02G020153	TraesCS1A02G019900	TraesCS1A02G018700	TraesCS1A02G019200	TraesCS1A02G033300	TraesCS1A02G300000	TraesCS1A02G035600	TraesCS1A02G035100	TraesCS1A02G060100	TraesCS1A02G020400	TraesCS1B02G056100		TraesCS1A02G126700	TraesCS1A02G041100	TraesCS1A02G066900	TraesCS1A02G180000	TraesCS6D02G326000	TraesCS1A02G048700	TraesCS1A02G055500	TraesCS1A02G056100	TraesCS1A02G072400	TraesCS1A02G264900	TraesCS1A02G031600	TraesCS1A02G050500	TraesCS1B02G082000	TraesCS1A02G065400	TraesCS1A02G052800	TraesCS2D02G595000	TraesCS1A02G185200	TraesCS1A02G379300	TraesCS1A02G307600	TraesCS1A02G085500	TraesCS1B02G049000	TraesCS3B02G155800	TraesCS1A02G076400	TraesCS4A02G279800	TraesCS5D02G366500	TraesCS1A02G080600	TraesCS1A02G087500	TraesCS1A02G126700		TraesCS5D02G559700	TraesCS1B02G440700	TraesCS1A02G059500	TraesCS2B02G220900
	TraesCS1A02G020200	TraesCS1A02G020000	TraesCS1A02G018900	TraesCS1A02G019400	TraesCS1A02G033600	TraesCS1A02G302800	TraesCS1A02G035900	TraesCS1A02G035600	TraesCS1A02G060200	TraesCS1A02G020500	TraesCS1B02G069200		TraesCS1A02G126900	TraesCS1A02G041200	TraesCS1A02G067000	TraesCS1A02G187100	TraesCS6D02G326100	TraesCS1A02G048900	TraesCS1A02G055600	TraesCS1A02G056200	TraesCS1A02G073700	TraesCS1A02G272800	TraesCS1A02G031800	TraesCS1A02G050800	TraesCS1B02G083400	TraesCS1A02G065500	TraesCS1A02G053500	TraesCS3A02G001200	TraesCS1A02G185300	TraesCS1A02G379400	TraesCS1A02G307700	TraesCS1A02G086300	TraesCS1B02G050900	TraesCS3B02G157300	TraesCS1A02G077000	TraesCS4A02G344400	TraesCS5D02G444100	TraesCS1A02G081500	TraesCS1A02G087600	TraesCS1A02G127600		TraesCS5D02G559800	TraesCS1B02G448300	TraesCS1A02G060400	TraesCS2B02G236900
	TraesCS1A02G020300	TraesCS1A02G020100	TraesCS1A02G019000	TraesCS1A02G019500	TraesCS1A02G033700	TraesCS1A02G303600	TraesCS1A02G036100	TraesCS1A02G036100	TraesCS1A02G060300	TraesCS1A02G020600	TraesCS1B02G082800		TraesCS1A02G131100	TraesCS1A02G041300	TraesCS1A02G067100	TraesCS1A02G192000	TraesCS6D02G326200	TraesCS1A02G049000	TraesCS1A02G055700	TraesCS1A02G057600	TraesCS1A02G073800	TraesCS1A02G272900	TraesCS1A02G032000	TraesCS1A02G050900	TraesCS1B02G083500	TraesCS1A02G065700	TraesCS1A02G054000	TraesCS3A02G005800	TraesCS1A02G187300	TraesCS1A02G380500	TraesCS1A02G312500	TraesCS1A02G087300	TraesCS1B02G051000	TraesCS3B02G158600	TraesCS1A02G077100	TraesCS4A02G371600	TraesCS5D02G451300	TraesCS1A02G082200	TraesCS1A02G088000	TraesCS1A02G128000		TraesCS5D02G559900	TraesCS1B02G449500	TraesCS1A02G061600	TraesCS2B02G242900
	TraesCS1A02G020400	TraesCS1A02G020153	TraesCS1A02G019500	TraesCS1A02G019600	TraesCS1A02G033800	TraesCS1A02G306600	TraesCS1A02G036300	TraesCS1A02G037100	TraesCS1A02G060500	TraesCS1A02G020800	TraesCS1B02G084100		TraesCS1A02G133100	TraesCS1A02G041400	TraesCS1A02G067462	TraesCS1A02G192800	TraesCS6D02G369300	TraesCS1A02G049300	TraesCS1A02G056900	TraesCS1A02G057700	TraesCS1A02G075600	TraesCS1A02G273900	TraesCS1A02G032400	TraesCS1A02G051000	TraesCS1B02G083600	TraesCS1A02G065800	TraesCS1A02G054200	TraesCS3A02G011400	TraesCS1A02G187400	TraesCS1A02G383000	TraesCS1A02G315300	TraesCS1A02G087400	TraesCS1B02G054800	TraesCS3B02G187600	TraesCS1A02G078300	TraesCS4A02G430100	TraesCS6A02G031600	TraesCS1A02G082400	TraesCS1A02G088100	TraesCS1A02G129400		TraesCS5D02G560000	TraesCS1B02G456000	TraesCS1A02G061700	TraesCS2B02G243300
	TraesCS1A02G020500	TraesCS1A02G020200	TraesCS1A02G019600	TraesCS1A02G019900	TraesCS1A02G034300	TraesCS1A02G306700	TraesCS1A02G036500	TraesCS1A02G037200	TraesCS1A02G060700	TraesCS1A02G020900	TraesCS1B02G085000		TraesCS1A02G137300	TraesCS1A02G041500	TraesCS1A02G067472	TraesCS1A02G193400	TraesCS7A02G004500	TraesCS1A02G049600	TraesCS1A02G057100	TraesCS1A02G059100	TraesCS1A02G075700	TraesCS1A02G277500	TraesCS1A02G032500	TraesCS1A02G051500	TraesCS1B02G088000	TraesCS1A02G066100	TraesCS1A02G054500	TraesCS3A02G022200	TraesCS1A02G188600	TraesCS1A02G385200	TraesCS1A02G318000	TraesCS1A02G087500	TraesCS1B02G060100	TraesCS3B02G187700	TraesCS1A02G078400	TraesCS4A02G430200	TraesCS6A02G034700	TraesCS1A02G083100	TraesCS1A02G088200	TraesCS1A02G131900		TraesCS5D02G561700	TraesCS1B02G456200	TraesCS1A02G062500	TraesCS2B02G268800
	TraesCS1A02G020600	TraesCS1A02G020300	TraesCS1A02G019700	TraesCS1A02G020153	TraesCS1A02G034500	TraesCS1A02G307100	TraesCS1A02G037100	TraesCS1A02G037300	TraesCS1A02G061700	TraesCS1A02G021000	TraesCS1B02G090700		TraesCS1A02G137600	TraesCS1A02G041600	TraesCS1A02G067500	TraesCS1A02G193900	TraesCS7A02G011400	TraesCS1A02G050000	TraesCS1A02G057700	TraesCS1A02G060400	TraesCS1A02G075900	TraesCS1A02G277600	TraesCS1A02G032600	TraesCS1A02G052400	TraesCS1B02G095000	TraesCS1A02G066300	TraesCS1A02G054600	TraesCS3A02G066400	TraesCS1A02G189000	TraesCS1A02G385300	TraesCS1A02G318400	TraesCS1A02G089800	TraesCS1B02G061200	TraesCS3B02G187800	TraesCS1A02G078700	TraesCS4A02G454700	TraesCS6A02G076600	TraesCS1A02G083900	TraesCS1A02G089300	TraesCS1A02G132300		TraesCS6A02G076500	TraesCS1B02G473900	TraesCS1A02G063100	TraesCS2B02G289100
	TraesCS1A02G020700	TraesCS1A02G020400	TraesCS1A02G019800	TraesCS1A02G020200	TraesCS1A02G034700	TraesCS1A02G307900	TraesCS1A02G037200	TraesCS1A02G037400	TraesCS1A02G062200	TraesCS1A02G021500	TraesCS1B02G090800		TraesCS1A02G137800	TraesCS1A02G042400	TraesCS1A02G067700	TraesCS1A02G194000	TraesCS7A02G099300	TraesCS1A02G050100	TraesCS1A02G057800	TraesCS1A02G061100	TraesCS1A02G076200	TraesCS1A02G277700	TraesCS1A02G032700	TraesCS1A02G052600	TraesCS1B02G095300	TraesCS1A02G066400	TraesCS1A02G055200	TraesCS3A02G066600	TraesCS1A02G190800	TraesCS1A02G386700	TraesCS1A02G325200	TraesCS1A02G091900	TraesCS1B02G062200	TraesCS3B02G201800	TraesCS1A02G078800	TraesCS4A02G454800	TraesCS6A02G187300	TraesCS1A02G084300	TraesCS1A02G089600	TraesCS1A02G134500		TraesCS6A02G076600	TraesCS1B02G476900	TraesCS1A02G063200	TraesCS2B02G321200
	TraesCS1A02G020800	TraesCS1A02G020600	TraesCS1A02G019900	TraesCS1A02G020300	TraesCS1A02G035000	TraesCS1A02G308000	TraesCS1A02G037300	TraesCS1A02G038100	TraesCS1A02G062400	TraesCS1A02G021600	TraesCS1B02G092500		TraesCS1A02G139200	TraesCS1A02G042500	TraesCS1A02G067800	TraesCS1A02G194100	TraesCS7A02G553900	TraesCS1A02G050200	TraesCS1A02G058000	TraesCS1A02G061200	TraesCS1A02G077500	TraesCS1A02G282900	TraesCS1A02G033300	TraesCS1A02G054000	TraesCS1B02G098100	TraesCS1A02G066700	TraesCS1A02G055300	TraesCS3A02G074600	TraesCS1A02G193200	TraesCS1A02G390800	TraesCS1A02G327400	TraesCS1A02G093600	TraesCS1B02G062300	TraesCS3B02G221900	TraesCS1A02G079500	TraesCS4B02G032500	TraesCS6A02G187400	TraesCS1A02G085600	TraesCS1A02G089700	TraesCS1A02G134600		TraesCS6B02G102500	TraesCS1D02G017200	TraesCS1A02G063300	TraesCS2B02G331600
	TraesCS1A02G020900	TraesCS1A02G020700	TraesCS1A02G020000	TraesCS1A02G020400	TraesCS1A02G035100	TraesCS1A02G309600	TraesCS1A02G037400	TraesCS1A02G038200	TraesCS1A02G063300	TraesCS1A02G021700	TraesCS1B02G104500		TraesCS1A02G139700	TraesCS1A02G043000	TraesCS1A02G069300	TraesCS1A02G195700	TraesCS7B02G013100	TraesCS1A02G050500	TraesCS1A02G058200	TraesCS1A02G061300	TraesCS1A02G077600	TraesCS1A02G283000	TraesCS1A02G033400	TraesCS1A02G055200	TraesCS1B02G104400	TraesCS1A02G066800	TraesCS1A02G055400	TraesCS3A02G079200	TraesCS1A02G193500	TraesCS1A02G393700	TraesCS1A02G336000	TraesCS1A02G096800	TraesCS1B02G066700	TraesCS3B02G241000	TraesCS1A02G079600	TraesCS4B02G085900	TraesCS6A02G207100	TraesCS1A02G087500	TraesCS1A02G090400	TraesCS1A02G135100		TraesCS6B02G102700	TraesCS1D02G025300	TraesCS1A02G063400	TraesCS2B02G331700
	TraesCS1A02G021000	TraesCS1A02G020800	TraesCS1A02G020100	TraesCS1A02G020600	TraesCS1A02G035200	TraesCS1A02G311600	TraesCS1A02G037700	TraesCS1A02G038300	TraesCS1A02G063400	TraesCS1A02G021800	TraesCS1B02G104600		TraesCS1A02G141500	TraesCS1A02G043100	TraesCS1A02G069900	TraesCS1A02G200400	TraesCS7B02G143000	TraesCS1A02G050800	TraesCS1A02G058300	TraesCS1A02G062000	TraesCS1A02G079100	TraesCS1A02G283800	TraesCS1A02G033500	TraesCS1A02G055300	TraesCS1B02G122300	TraesCS1A02G067600	TraesCS1A02G056700	TraesCS3A02G106700	TraesCS1A02G196000	TraesCS1A02G394800	TraesCS1A02G344900	TraesCS1A02G097300	TraesCS1B02G067800	TraesCS3B02G241100	TraesCS1A02G079700	TraesCS4B02G086000	TraesCS6A02G232200	TraesCS1A02G088000	TraesCS1A02G091000	TraesCS1A02G135600		TraesCS6B02G338400	TraesCS1D02G032600	TraesCS1A02G063500	TraesCS2B02G331800
	TraesCS1A02G021100	TraesCS1A02G020900	TraesCS1A02G020153	TraesCS1A02G020700	TraesCS1A02G036000	TraesCS1A02G311900	TraesCS1A02G037800	TraesCS1A02G038400	TraesCS1A02G063500	TraesCS1A02G021900	TraesCS1B02G107600		TraesCS1A02G143900	TraesCS1A02G043400	TraesCS1A02G070400	TraesCS1A02G201000	TraesCS7B02G143100	TraesCS1A02G050900	TraesCS1A02G058600	TraesCS1A02G062500	TraesCS1A02G079200	TraesCS1A02G288600	TraesCS1A02G033600	TraesCS1A02G055400	TraesCS1B02G128800	TraesCS1A02G067900	TraesCS1A02G056900	TraesCS3A02G123200	TraesCS1A02G200900	TraesCS1A02G401200	TraesCS1A02G346200	TraesCS1A02G100300	TraesCS1B02G074400	TraesCS3B02G245200	TraesCS1A02G079800	TraesCS4B02G114100	TraesCS6B02G039900	TraesCS1A02G088100	TraesCS1A02G091400	TraesCS1A02G135700		TraesCS6B02G358700	TraesCS1D02G035700	TraesCS1A02G063600	TraesCS2B02G331900
	TraesCS1A02G021200	TraesCS1A02G021000	TraesCS1A02G020200	TraesCS1A02G020800	TraesCS1A02G036100	TraesCS1A02G313200	TraesCS1A02G038100	TraesCS1A02G039100	TraesCS1A02G063600	TraesCS1A02G022800	TraesCS1B02G108600		TraesCS1A02G144800	TraesCS1A02G043600	TraesCS1A02G070800	TraesCS1A02G201300	TraesCS7B02G379700	TraesCS1A02G051000	TraesCS1A02G058800	TraesCS1A02G063500	TraesCS1A02G079300	TraesCS1A02G288700	TraesCS1A02G034100	TraesCS1A02G056700	TraesCS1B02G129200	TraesCS1A02G068000	TraesCS1A02G057100	TraesCS3A02G304400	TraesCS1A02G201000	TraesCS1A02G405700	TraesCS1A02G346900	TraesCS1A02G101400	TraesCS1B02G078200	TraesCS3B02G308300	TraesCS1A02G081000	TraesCS4B02G114200	TraesCS6B02G244900	TraesCS1A02G088200	TraesCS1A02G093000	TraesCS1A02G136400		TraesCS6D02G175000	TraesCS1D02G045500	TraesCS1A02G064200	TraesCS2B02G351800
	TraesCS1A02G021400	TraesCS1A02G021100	TraesCS1A02G020300	TraesCS1A02G020900	TraesCS1A02G036300	TraesCS1A02G321000	TraesCS1A02G038200	TraesCS1A02G039300	TraesCS1A02G064000	TraesCS1A02G022900	TraesCS1B02G114100		TraesCS1A02G145900	TraesCS1A02G044200	TraesCS1A02G071800	TraesCS1A02G202100	TraesCS7D02G116800	TraesCS1A02G051300	TraesCS1A02G059200	TraesCS1A02G063600	TraesCS1A02G080400	TraesCS1A02G291400	TraesCS1A02G034700	TraesCS1A02G056900	TraesCS1B02G129300	TraesCS1A02G069800	TraesCS1A02G057200	TraesCS3A02G383600	TraesCS1A02G202300	TraesCS1A02G431100	TraesCS1A02G355700	TraesCS1A02G101500	TraesCS1B02G085300	TraesCS3B02G326700	TraesCS1A02G081500	TraesCS4B02G114300	TraesCS6B02G359500	TraesCS1A02G089300	TraesCS1A02G093100	TraesCS1A02G137100		TraesCS6D02G175100	TraesCS1D02G045600	TraesCS1A02G064400	TraesCS2B02G351900
	TraesCS1A02G021500	TraesCS1A02G021200	TraesCS1A02G020400	TraesCS1A02G021000	TraesCS1A02G036400	TraesCS1A02G323700	TraesCS1A02G038300	TraesCS1A02G039400	TraesCS1A02G065400	TraesCS1A02G023300	TraesCS1B02G129000		TraesCS1A02G146000	TraesCS1A02G044400	TraesCS1A02G072400	TraesCS1A02G202500	TraesCS7D02G130400	TraesCS1A02G051500	TraesCS1A02G059600	TraesCS1A02G065000	TraesCS1A02G080600	TraesCS1A02G295500	TraesCS1A02G034800	TraesCS1A02G057800	TraesCS1B02G132100	TraesCS1A02G070400	TraesCS1A02G057300	TraesCS3A02G430000	TraesCS1A02G202700	TraesCS1A02G433200	TraesCS1A02G356900	TraesCS1A02G104300	TraesCS1B02G086200	TraesCS3B02G326800	TraesCS1A02G081600	TraesCS4B02G117400	TraesCS6B02G411000	TraesCS1A02G089400	TraesCS1A02G094700	TraesCS1A02G137200		TraesCS6D02G175200	TraesCS1D02G045700	TraesCS1A02G064500	TraesCS2B02G360600
	TraesCS1A02G021600	TraesCS1A02G021400	TraesCS1A02G020500	TraesCS1A02G021100	TraesCS1A02G036500	TraesCS1A02G325600	TraesCS1A02G038400	TraesCS1A02G040400	TraesCS1A02G065500	TraesCS1A02G023500	TraesCS1B02G129800		TraesCS1A02G146700	TraesCS1A02G044900	TraesCS1A02G072700	TraesCS1A02G203000	TraesCS7D02G185500	TraesCS1A02G054300	TraesCS1A02G059700	TraesCS1A02G065300	TraesCS1A02G082300	TraesCS1A02G298000	TraesCS1A02G034900	TraesCS1A02G058000	TraesCS1B02G137100	TraesCS1A02G070900	TraesCS1A02G057700	TraesCS3A02G430100	TraesCS1A02G203600	TraesCS1A02G438800	TraesCS1A02G362700	TraesCS1A02G104600	TraesCS1B02G090900	TraesCS3B02G363400	TraesCS1A02G081700	TraesCS4B02G132800	TraesCS6B02G419900	TraesCS1A02G089600	TraesCS1A02G095300	TraesCS1A02G138700		TraesCS6D02G175300	TraesCS1D02G058800	TraesCS1A02G064700	TraesCS2B02G362400
	TraesCS1A02G022200	TraesCS1A02G021500	TraesCS1A02G020600	TraesCS1A02G021400	TraesCS1A02G036700	TraesCS1A02G325900	TraesCS1A02G039100	TraesCS1A02G040500	TraesCS1A02G065700	TraesCS1A02G023600	TraesCS1B02G133500		TraesCS1A02G150900	TraesCS1A02G045000	TraesCS1A02G072800	TraesCS1A02G203100	TraesCS7D02G272800	TraesCS1A02G054700	TraesCS1A02G060200	TraesCS1A02G065800	TraesCS1A02G082500	TraesCS1A02G298100	TraesCS1A02G035200	TraesCS1A02G058300	TraesCS1B02G141400	TraesCS1A02G071300	TraesCS1A02G057800	TraesCS3A02G430200	TraesCS1A02G206900	TraesCS1A02G441900	TraesCS1A02G365500	TraesCS1A02G104700	TraesCS1B02G092900	TraesCS3B02G364000	TraesCS1A02G082100	TraesCS4B02G165700	TraesCS6D02G022500	TraesCS1A02G089700	TraesCS1A02G095700	TraesCS1A02G138900		TraesCS6D02G175400	TraesCS1D02G072700	TraesCS1A02G065400	TraesCS2B02G375600
	TraesCS1A02G022300	TraesCS1A02G021600	TraesCS1A02G020700	TraesCS1A02G021500	TraesCS1A02G037000	TraesCS1A02G326000	TraesCS1A02G039300	TraesCS1A02G041900	TraesCS1A02G065800	TraesCS1A02G023900	TraesCS1B02G152500		TraesCS1A02G152400	TraesCS1A02G045100	TraesCS1A02G074200	TraesCS1A02G203200	TraesCS7D02G353400	TraesCS1A02G054900	TraesCS1A02G060300	TraesCS1A02G066000	TraesCS1A02G082600	TraesCS1A02G298200	TraesCS1A02G035900	TraesCS1A02G058400	TraesCS1B02G141600	TraesCS1A02G071800	TraesCS1A02G058000	TraesCS3A02G430300	TraesCS1A02G207800	TraesCS1A02G443900	TraesCS1A02G372700	TraesCS1A02G107800	TraesCS1B02G097300	TraesCS3B02G364100	TraesCS1A02G082900	TraesCS4B02G188200	TraesCS6D02G051000	TraesCS1A02G090400	TraesCS1A02G096300	TraesCS1A02G141200		TraesCS6D02G175500	TraesCS1D02G081500	TraesCS1A02G065700	TraesCS2B02G382700
	TraesCS1A02G022400	TraesCS1A02G022300	TraesCS1A02G020800	TraesCS1A02G021600	TraesCS1A02G037100	TraesCS1A02G326800	TraesCS1A02G039400	TraesCS1A02G042000	TraesCS1A02G066000	TraesCS1A02G024000	TraesCS1B02G167900		TraesCS1A02G155000	TraesCS1A02G045300	TraesCS1A02G074300	TraesCS1A02G204300	TraesCS7D02G524300	TraesCS1A02G055000	TraesCS1A02G060500	TraesCS1A02G066200	TraesCS1A02G082700	TraesCS1A02G303500	TraesCS1A02G036200	TraesCS1A02G060500	TraesCS1B02G144900	TraesCS1A02G072400	TraesCS1A02G058100	TraesCS3A02G430400	TraesCS1A02G211000	TraesCS1A02G444000	TraesCS1A02G376700	TraesCS1A02G108800	TraesCS1B02G097900	TraesCS3B02G441600	TraesCS1A02G083800	TraesCS4B02G224700	TraesCS6D02G089300	TraesCS1A02G091000	TraesCS1A02G096400	TraesCS1A02G141600		TraesCS6D02G175600	TraesCS1D02G093800	TraesCS1A02G065800	TraesCS2B02G411400
	TraesCS1A02G022500	TraesCS1A02G022500	TraesCS1A02G020900	TraesCS1A02G021700	TraesCS1A02G037300	TraesCS1A02G328800	TraesCS1A02G040400	TraesCS1A02G042100	TraesCS1A02G066200	TraesCS1A02G024100	TraesCS1B02G168500		TraesCS1A02G156100	TraesCS1A02G045400	TraesCS1A02G074400	TraesCS1A02G204400	TraesCS7D02G530700	TraesCS1A02G055100	TraesCS1A02G060800	TraesCS1A02G066400	TraesCS1A02G083500	TraesCS1A02G304800	TraesCS1A02G036300	TraesCS1A02G060600	TraesCS1B02G146500	TraesCS1A02G072982	TraesCS1A02G058300	TraesCS3A02G437000	TraesCS1A02G214900	TraesCS1B02G016700	TraesCS1A02G376800	TraesCS1A02G109800	TraesCS1B02G101900	TraesCS3B02G447600	TraesCS1A02G084400	TraesCS4B02G247600	TraesCS6D02G262500	TraesCS1A02G092000	TraesCS1A02G096600	TraesCS1A02G141900		TraesCS6D02G177300	TraesCS1D02G127000	TraesCS1A02G066400	TraesCS2B02G433200
	TraesCS1A02G022700	TraesCS1A02G022700	TraesCS1A02G021000	TraesCS1A02G021800	TraesCS1A02G037400	TraesCS1A02G329200	TraesCS1A02G040500	TraesCS1A02G042300	TraesCS1A02G066300	TraesCS1A02G024200	TraesCS1B02G191500		TraesCS1A02G156300	TraesCS1A02G045500	TraesCS1A02G075300	TraesCS1A02G204500	TraesCSU02G000100	TraesCS1A02G057100	TraesCS1A02G060900	TraesCS1A02G066800	TraesCS1A02G086500	TraesCS1A02G308300	TraesCS1A02G036600	TraesCS1A02G060900	TraesCS1B02G159100	TraesCS1A02G072986	TraesCS1A02G060100	TraesCS3A02G487000	TraesCS1A02G216600	TraesCS1B02G017900	TraesCS1A02G376900	TraesCS1A02G110800	TraesCS1B02G112600	TraesCS3B02G468700	TraesCS1A02G084500	TraesCS4B02G326500	TraesCS6D02G339300	TraesCS1A02G093000	TraesCS1A02G097300	TraesCS1A02G143100		TraesCS6D02G269700	TraesCS1D02G164100	TraesCS1A02G066900	TraesCS2B02G437700
	TraesCS1A02G022900	TraesCS1A02G022900	TraesCS1A02G021100	TraesCS1A02G021900	TraesCS1A02G037600	TraesCS1A02G332900	TraesCS1A02G042100	TraesCS1A02G042500	TraesCS1A02G066400	TraesCS1A02G024300	TraesCS1B02G196500		TraesCS1A02G158800	TraesCS1A02G045600	TraesCS1A02G075400	TraesCS1A02G204700	TraesCSU02G001100	TraesCS1A02G057700	TraesCS1A02G061500	TraesCS1A02G068600	TraesCS1A02G087200	TraesCS1A02G310800	TraesCS1A02G036700	TraesCS1A02G062100	TraesCS1B02G191800	TraesCS1A02G073000	TraesCS1A02G060200	TraesCS3A02G511700	TraesCS1A02G220200	TraesCS1B02G018300	TraesCS1A02G377000	TraesCS1A02G113100	TraesCS1B02G122900	TraesCS3B02G517600	TraesCS1A02G084800	TraesCS4B02G338300	TraesCS6D02G339400	TraesCS1A02G093100	TraesCS1A02G097700	TraesCS1A02G144000		TraesCS6D02G325300	TraesCS1D02G177300	TraesCS1A02G067300	TraesCS2B02G446900
	TraesCS1A02G023200	TraesCS1A02G023200	TraesCS1A02G021200	TraesCS1A02G022500	TraesCS1A02G037700	TraesCS1A02G336100	TraesCS1A02G042300	TraesCS1A02G042800	TraesCS1A02G066500	TraesCS1A02G024400	TraesCS1B02G196600		TraesCS1A02G160100	TraesCS1A02G045900	TraesCS1A02G076900	TraesCS1A02G205100	TraesCSU02G001200	TraesCS1A02G057800	TraesCS1A02G061700	TraesCS1A02G068700	TraesCS1A02G087500	TraesCS1A02G310900	TraesCS1A02G036800	TraesCS1A02G063800	TraesCS1B02G211800	TraesCS1A02G073600	TraesCS1A02G060300	TraesCS3A02G519000	TraesCS1A02G222200	TraesCS1B02G020200	TraesCS1A02G377100	TraesCS1A02G113700	TraesCS1B02G124000	TraesCS3B02G543800	TraesCS1A02G085500	TraesCS4B02G349400	TraesCS6D02G383900	TraesCS1A02G094600	TraesCS1A02G098900	TraesCS1A02G145000		TraesCS6D02G325400	TraesCS1D02G181200	TraesCS1A02G067600	TraesCS2B02G453000
	TraesCS1A02G023205	TraesCS1A02G023205	TraesCS1A02G021400	TraesCS1A02G022900	TraesCS1A02G037800	TraesCS1A02G338100	TraesCS1A02G042500	TraesCS1A02G042900	TraesCS1A02G066521	TraesCS1A02G024500	TraesCS1B02G200900		TraesCS1A02G162200	TraesCS1A02G046300	TraesCS1A02G078000	TraesCS1A02G208600	TraesCSU02G013700	TraesCS1A02G058300	TraesCS1A02G063000	TraesCS1A02G069000	TraesCS1A02G088700	TraesCS1A02G319100	TraesCS1A02G036900	TraesCS1A02G064200	TraesCS1B02G222100	TraesCS1A02G074100	TraesCS1A02G060500	TraesCS3A02G531000	TraesCS1A02G223700	TraesCS1B02G021000	TraesCS1A02G378300	TraesCS1A02G113900	TraesCS1B02G127900	TraesCS3B02G599000	TraesCS1A02G085900	TraesCS4B02G355200	TraesCS6D02G398700	TraesCS1A02G094700	TraesCS1A02G101400	TraesCS1A02G145100		TraesCS6D02G325500	TraesCS1D02G181300	TraesCS1A02G067700	TraesCS2B02G453500
	TraesCS1A02G023300	TraesCS1A02G023300	TraesCS1A02G021500	TraesCS1A02G023200	TraesCS1A02G037900	TraesCS1A02G338900	TraesCS1A02G042800	TraesCS1A02G043100	TraesCS1A02G066600	TraesCS1A02G024600	TraesCS1B02G201000		TraesCS1A02G162300	TraesCS1A02G046400	TraesCS1A02G078800	TraesCS1A02G209100	TraesCSU02G013800	TraesCS1A02G058600	TraesCS1A02G063500	TraesCS1A02G069500	TraesCS1A02G097600	TraesCS1A02G325400	TraesCS1A02G037400	TraesCS1A02G065000	TraesCS1B02G229100	TraesCS1A02G074300	TraesCS1A02G060900	TraesCS3A02G531100	TraesCS1A02G224100	TraesCS1B02G021800	TraesCS1A02G379300	TraesCS1A02G115900	TraesCS1B02G132000	TraesCS3D02G036500	TraesCS1A02G087500	TraesCS4D02G030200	TraesCS6D02G398800	TraesCS1A02G095300	TraesCS1A02G101500	TraesCS1A02G145400		TraesCS6D02G325600	TraesCS1D02G181400	TraesCS1A02G067800	TraesCS2B02G515600
	TraesCS1A02G023800	TraesCS1A02G023500	TraesCS1A02G021600	TraesCS1A02G023205	TraesCS1A02G038100	TraesCS1A02G339500	TraesCS1A02G042900	TraesCS1A02G043300	TraesCS1A02G067000	TraesCS1A02G024800	TraesCS1B02G201200		TraesCS1A02G165400	TraesCS1A02G046600	TraesCS1A02G079500	TraesCS1A02G211100	TraesCSU02G014600	TraesCS1A02G058800	TraesCS1A02G063600	TraesCS1A02G069900	TraesCS1A02G097800	TraesCS1A02G325500	TraesCS1A02G037500	TraesCS1A02G065300	TraesCS1B02G235800	TraesCS1A02G074400	TraesCS1A02G061200	TraesCS3A02G537100	TraesCS1A02G230600	TraesCS1B02G022000	TraesCS1A02G379400	TraesCS1A02G116000	TraesCS1B02G133200	TraesCS3D02G102100	TraesCS1A02G087600	TraesCS4D02G032900	TraesCS6D02G401300	TraesCS1A02G095700	TraesCS1A02G102600	TraesCS1A02G145800		TraesCS6D02G325700	TraesCS1D02G181500	TraesCS1A02G068200	TraesCS2B02G521900
	TraesCS1A02G024000	TraesCS1A02G023800	TraesCS1A02G022300	TraesCS1A02G023300	TraesCS1A02G038200	TraesCS1A02G340100	TraesCS1A02G043100	TraesCS1A02G043500	TraesCS1A02G067100	TraesCS1A02G024900	TraesCS1B02G202000		TraesCS1A02G165500	TraesCS1A02G046700	TraesCS1A02G080600	TraesCS1A02G214700	TraesCSU02G015100	TraesCS1A02G059200	TraesCS1A02G064600	TraesCS1A02G070000	TraesCS1A02G097900	TraesCS1A02G325900	TraesCS1A02G037800	TraesCS1A02G065500	TraesCS1B02G247900	TraesCS1A02G074800	TraesCS1A02G062000	TraesCS3A02G537200	TraesCS1A02G233200	TraesCS1B02G023000	TraesCS1A02G385200	TraesCS1A02G118200	TraesCS1B02G137800	TraesCS3D02G135200	TraesCS1A02G088600	TraesCS4D02G115200	TraesCS7A02G081100	TraesCS1A02G096400	TraesCS1A02G102700	TraesCS1A02G145900		TraesCS6D02G325800	TraesCS1D02G181600	TraesCS1A02G068300	TraesCS2B02G546400
	TraesCS1A02G024100	TraesCS1A02G024000	TraesCS1A02G022500	TraesCS1A02G023400	TraesCS1A02G038300	TraesCS1A02G340500	TraesCS1A02G043200	TraesCS1A02G044600	TraesCS1A02G067300	TraesCS1A02G025000	TraesCS1B02G206200		TraesCS1A02G166100	TraesCS1A02G046800	TraesCS1A02G080700	TraesCS1A02G215900	TraesCSU02G063700	TraesCS1A02G059300	TraesCS1A02G064700	TraesCS1A02G070700	TraesCS1A02G098300	TraesCS1A02G328700	TraesCS1A02G037900	TraesCS1A02G065700	TraesCS1B02G269200	TraesCS1A02G074900	TraesCS1A02G062100	TraesCS3B02G008100	TraesCS1A02G233400	TraesCS1B02G025400	TraesCS1A02G385800	TraesCS1A02G121800	TraesCS1B02G139200	TraesCS3D02G141000	TraesCS1A02G089900	TraesCS4D02G241300	TraesCS7A02G081200	TraesCS1A02G096600	TraesCS1A02G103100	TraesCS1A02G146900		TraesCS6D02G325900	TraesCS1D02G196500	TraesCS1A02G068500	TraesCS2B02G565000
	TraesCS1A02G024300	TraesCS1A02G024100	TraesCS1A02G023200	TraesCS1A02G023800	TraesCS1A02G038400	TraesCS1A02G340600	TraesCS1A02G043300	TraesCS1A02G044700	TraesCS1A02G067400	TraesCS1A02G025200	TraesCS1B02G206300		TraesCS1A02G170500	TraesCS1A02G046900	TraesCS1A02G081000	TraesCS1A02G223000	TraesCSU02G065500	TraesCS1A02G059600	TraesCS1A02G064800	TraesCS1A02G071000	TraesCS1A02G099200	TraesCS1A02G331700	TraesCS1A02G038000	TraesCS1A02G066100	TraesCS1B02G269600	TraesCS1A02G075200	TraesCS1A02G062900	TraesCS3B02G008200	TraesCS1A02G233500	TraesCS1B02G027200	TraesCS1A02G386700	TraesCS1A02G122000	TraesCS1B02G145200	TraesCS3D02G193400	TraesCS1A02G090600	TraesCS4D02G334900	TraesCS7A02G099300	TraesCS1A02G097300	TraesCS1A02G103400	TraesCS1A02G147600		TraesCS6D02G326000	TraesCS1D02G202300	TraesCS1A02G068600	TraesCS2B02G612900
	TraesCS1A02G024400	TraesCS1A02G024400	TraesCS1A02G023205	TraesCS1A02G023900	TraesCS1A02G038600	TraesCS1A02G341900	TraesCS1A02G043500	TraesCS1A02G044800	TraesCS1A02G067600	TraesCS1A02G025300	TraesCS1B02G206400		TraesCS1A02G171000	TraesCS1A02G047200	TraesCS1A02G081400	TraesCS1A02G224500	TraesCSU02G066100	TraesCS1A02G060200	TraesCS1A02G065900	TraesCS1A02G071300	TraesCS1A02G099300	TraesCS1A02G345300	TraesCS1A02G038200	TraesCS1A02G067900	TraesCS1B02G270100	TraesCS1A02G075400	TraesCS1A02G063800	TraesCS3B02G012600	TraesCS1A02G233600	TraesCS1B02G030300	TraesCS1A02G387600	TraesCS1A02G122700	TraesCS1B02G146800	TraesCS3D02G200900	TraesCS1A02G090900	TraesCS5A02G044800	TraesCS7A02G136100	TraesCS1A02G099100	TraesCS1A02G103500	TraesCS1A02G147700		TraesCS6D02G326100	TraesCS1D02G211500	TraesCS1A02G069100	TraesCS2B02G623900
	TraesCS1A02G024600	TraesCS1A02G024600	TraesCS1A02G023300	TraesCS1A02G024000	TraesCS1A02G038800	TraesCS1A02G348600	TraesCS1A02G043900	TraesCS1A02G045300	TraesCS1A02G067700	TraesCS1A02G025500	TraesCS1B02G214200		TraesCS1A02G171400	TraesCS1A02G047400	TraesCS1A02G083300	TraesCS1A02G225000	TraesCSU02G070900	TraesCS1A02G060300	TraesCS1A02G066100	TraesCS1A02G071657	TraesCS1A02G099600	TraesCS1A02G346900	TraesCS1A02G038400	TraesCS1A02G068000	TraesCS1B02G271500	TraesCS1A02G075900	TraesCS1A02G064400	TraesCS3B02G014000	TraesCS1A02G235700	TraesCS1B02G038300	TraesCS1A02G387700	TraesCS1A02G122900	TraesCS1B02G151300	TraesCS3D02G305300	TraesCS1A02G091000	TraesCS5A02G100400	TraesCS7A02G141800	TraesCS1A02G101000	TraesCS1A02G103600	TraesCS1A02G149800		TraesCS6D02G326200	TraesCS1D02G212900	TraesCS1A02G069200	TraesCS2D02G006800
	TraesCS1A02G024700	TraesCS1A02G024700	TraesCS1A02G023800	TraesCS1A02G024100	TraesCS1A02G039100	TraesCS1A02G350700	TraesCS1A02G044600	TraesCS1A02G045800	TraesCS1A02G067800	TraesCS1A02G025600	TraesCS1B02G215200		TraesCS1A02G172800	TraesCS1A02G047700	TraesCS1A02G083900	TraesCS1A02G226300	TraesCSU02G074900	TraesCS1A02G060500	TraesCS1A02G066300	TraesCS1A02G071700	TraesCS1A02G103100	TraesCS1A02G352000	TraesCS1A02G038600	TraesCS1A02G068300	TraesCS1B02G277100	TraesCS1A02G076200	TraesCS1A02G064500	TraesCS3B02G014700	TraesCS1A02G236700	TraesCS1B02G044400	TraesCS1A02G389200	TraesCS1A02G123300	TraesCS1B02G155100	TraesCS3D02G395800	TraesCS1A02G091100	TraesCS5A02G169600	TraesCS7A02G200900	TraesCS1A02G101400	TraesCS1A02G104000	TraesCS1A02G150500		TraesCS7A02G058300	TraesCS1D02G221100	TraesCS1A02G069300	TraesCS2D02G050700
	TraesCS1A02G024800	TraesCS1A02G024800	TraesCS1A02G024000	TraesCS1A02G024200	TraesCS1A02G039200	TraesCS1A02G350800	TraesCS1A02G044700	TraesCS1A02G046000	TraesCS1A02G068200	TraesCS1A02G025700	TraesCS1B02G218100		TraesCS1A02G173400	TraesCS1A02G048400	TraesCS1A02G084000	TraesCS1A02G228500	TraesCSU02G075000	TraesCS1A02G060900	TraesCS1A02G066521	TraesCS1A02G072000	TraesCS1A02G104800	TraesCS1A02G354400	TraesCS1A02G039200	TraesCS1A02G069500	TraesCS1B02G282700	TraesCS1A02G078000	TraesCS1A02G064600	TraesCS3B02G105700	TraesCS1A02G238100	TraesCS1B02G048400	TraesCS1A02G394800	TraesCS1A02G123600	TraesCS1B02G163400	TraesCS3D02G395900	TraesCS1A02G091300	TraesCS5A02G267800	TraesCS7A02G270700	TraesCS1A02G101500	TraesCS1A02G104100	TraesCS1A02G151500		TraesCS7A02G262300	TraesCS1D02G230300	TraesCS1A02G069500	TraesCS2D02G091600
	TraesCS1A02G025000	TraesCS1A02G025000	TraesCS1A02G024100	TraesCS1A02G024400	TraesCS1A02G039300	TraesCS1A02G352400	TraesCS1A02G044800	TraesCS1A02G046800	TraesCS1A02G068300	TraesCS1A02G026000	TraesCS1B02G227700		TraesCS1A02G173500	TraesCS1A02G048600	TraesCS1A02G084200	TraesCS1A02G229000	TraesCSU02G081500	TraesCS1A02G061500	TraesCS1A02G066600	TraesCS1A02G072100	TraesCS1A02G105000	TraesCS1A02G355200	TraesCS1A02G039700	TraesCS1A02G069800	TraesCS1B02G291400	TraesCS1A02G078600	TraesCS1A02G064800	TraesCS3B02G189300	TraesCS1A02G241100	TraesCS1B02G053900	TraesCS1A02G401200	TraesCS1A02G123800	TraesCS1B02G163700	TraesCS3D02G403100	TraesCS1A02G091700	TraesCS5A02G279400	TraesCS7A02G535200	TraesCS1A02G102600	TraesCS1A02G104200	TraesCS1A02G151600		TraesCS7A02G408300	TraesCS1D02G237500	TraesCS1A02G070000	TraesCS2D02G131400
	TraesCS1A02G025100	TraesCS1A02G025100	TraesCS1A02G024400	TraesCS1A02G024700	TraesCS1A02G039400	TraesCS1A02G352500	TraesCS1A02G045300	TraesCS1A02G046900	TraesCS1A02G069300	TraesCS1A02G026100	TraesCS1B02G233300		TraesCS1A02G174700	TraesCS1A02G048800	TraesCS1A02G085200	TraesCS1A02G231700	TraesCSU02G089100	TraesCS1A02G061700	TraesCS1A02G067200	TraesCS1A02G072200	TraesCS1A02G105100	TraesCS1A02G355300	TraesCS1A02G039900	TraesCS1A02G070000	TraesCS1B02G300600	TraesCS1A02G079400	TraesCS1A02G065300	TraesCS3B02G224000	TraesCS1A02G241600	TraesCS1B02G058300	TraesCS1A02G404300	TraesCS1A02G124100	TraesCS1B02G163800	TraesCS3D02G457100	TraesCS1A02G092400	TraesCS5A02G347600	TraesCS7A02G540800	TraesCS1A02G102700	TraesCS1A02G104600	TraesCS1A02G151700		TraesCS7A02G450400	TraesCS1D02G239400	TraesCS1A02G070200	TraesCS2D02G157200
	TraesCS1A02G025200	TraesCS1A02G025200	TraesCS1A02G024600	TraesCS1A02G024800	TraesCS1A02G039800	TraesCS1A02G356900	TraesCS1A02G045400	TraesCS1A02G047000	TraesCS1A02G069500	TraesCS1A02G026200	TraesCS1B02G234600		TraesCS1A02G174800	TraesCS1A02G049200	TraesCS1A02G085700	TraesCS1A02G235600	TraesCSU02G089563	TraesCS1A02G062400	TraesCS1A02G068000	TraesCS1A02G072982	TraesCS1A02G105600	TraesCS1A02G356200	TraesCS1A02G040100	TraesCS1A02G070800	TraesCS1B02G306700	TraesCS1A02G079500	TraesCS1A02G065400	TraesCS3B02G266200	TraesCS1A02G242600	TraesCS1B02G058600	TraesCS1A02G405700	TraesCS1A02G124200	TraesCS1B02G163900	TraesCS3D02G470400	TraesCS1A02G093400	TraesCS5A02G349900	TraesCS7A02G563400	TraesCS1A02G103100	TraesCS1A02G105600	TraesCS1A02G155000		TraesCS7A02G560100	TraesCS1D02G243300	TraesCS1A02G070800	TraesCS2D02G193600
	TraesCS1A02G025400	TraesCS1A02G025400	TraesCS1A02G024700	TraesCS1A02G024900	TraesCS1A02G039900	TraesCS1A02G358600	TraesCS1A02G045700	TraesCS1A02G047200	TraesCS1A02G069600	TraesCS1A02G026300	TraesCS1B02G236000		TraesCS1A02G174900	TraesCS1A02G049800	TraesCS1A02G086100	TraesCS1A02G237200	TraesCSU02G094900	TraesCS1A02G062600	TraesCS1A02G068500	TraesCS1A02G072986	TraesCS1A02G105900	TraesCS1A02G359000	TraesCS1A02G040200	TraesCS1A02G071000	TraesCS1B02G306800	TraesCS1A02G079600	TraesCS1A02G065500	TraesCS3B02G266300	TraesCS1A02G243500	TraesCS1B02G058700	TraesCS1A02G413900	TraesCS1A02G124600	TraesCS1B02G166100	TraesCS3D02G499600	TraesCS1A02G094000	TraesCS5A02G434900	TraesCS7A02G563500	TraesCS1A02G103400	TraesCS1A02G105800	TraesCS1A02G156400		TraesCS7B02G085000	TraesCS1D02G246100	TraesCS1A02G071000	TraesCS2D02G201900
	TraesCS1A02G025500	TraesCS1A02G025500	TraesCS1A02G024800	TraesCS1A02G025000	TraesCS1A02G040000	TraesCS1A02G359400	TraesCS1A02G045800	TraesCS1A02G047300	TraesCS1A02G069700	TraesCS1A02G026500	TraesCS1B02G237400		TraesCS1A02G175000	TraesCS1A02G050100	TraesCS1A02G086200	TraesCS1A02G243700	TraesCSU02G099200	TraesCS1A02G063000	TraesCS1A02G068600	TraesCS1A02G073000	TraesCS1A02G106700	TraesCS1A02G359100	TraesCS1A02G040300	TraesCS1A02G071800	TraesCS1B02G306900	TraesCS1A02G080200	TraesCS1A02G065700	TraesCS3B02G312400	TraesCS1A02G244700	TraesCS1B02G061000	TraesCS1A02G433600	TraesCS1A02G126300	TraesCS1B02G171100	TraesCS3D02G534700	TraesCS1A02G095500	TraesCS5A02G440500	TraesCS7B02G007000	TraesCS1A02G104000	TraesCS1A02G106400	TraesCS1A02G157500		TraesCS7B02G214900	TraesCS1D02G249100	TraesCS1A02G071300	TraesCS2D02G202000
	TraesCS1A02G025700	TraesCS1A02G025700	TraesCS1A02G025000	TraesCS1A02G025100	TraesCS1A02G040100	TraesCS1A02G360400	TraesCS1A02G046000	TraesCS1A02G047500	TraesCS1A02G069900	TraesCS1A02G026600	TraesCS1B02G237500		TraesCS1A02G175500	TraesCS1A02G050500	TraesCS1A02G086300	TraesCS1A02G249800	TraesCSU02G103200	TraesCS1A02G063300	TraesCS1A02G069400	TraesCS1A02G073100	TraesCS1A02G107200	TraesCS1A02G359200	TraesCS1A02G040400	TraesCS1A02G074000	TraesCS1B02G308900	TraesCS1A02G080400	TraesCS1A02G066500	TraesCS3B02G346200	TraesCS1A02G245600	TraesCS1B02G066200	TraesCS1A02G438800	TraesCS1A02G126400	TraesCS1B02G173100	TraesCS3D02G545300	TraesCS1A02G096800	TraesCS5A02G508100	TraesCS7B02G134800	TraesCS1A02G104100	TraesCS1A02G106600	TraesCS1A02G164500		TraesCS7B02G350200	TraesCS1D02G249200	TraesCS1A02G071400	TraesCS2D02G218200
	TraesCS1A02G025800	TraesCS1A02G025800	TraesCS1A02G025100	TraesCS1A02G025200	TraesCS1A02G040600	TraesCS1A02G362800	TraesCS1A02G046100	TraesCS1A02G048200	TraesCS1A02G070300	TraesCS1A02G026800	TraesCS1B02G241200		TraesCS1A02G175800	TraesCS1A02G050600	TraesCS1A02G088600	TraesCS1A02G251400	TraesCSU02G106800	TraesCS1A02G063500	TraesCS1A02G070100	TraesCS1A02G073700	TraesCS1A02G108000	TraesCS1A02G361200	TraesCS1A02G040600	TraesCS1A02G074100	TraesCS1B02G314400	TraesCS1A02G081400	TraesCS1A02G066800	TraesCS3B02G350400	TraesCS1A02G246000	TraesCS1B02G066900	TraesCS1A02G441900	TraesCS1A02G128000	TraesCS1B02G178500	TraesCS4A02G043200	TraesCS1A02G097000	TraesCS5A02G518200	TraesCS7B02G151300	TraesCS1A02G104200	TraesCS1A02G109900	TraesCS1A02G165600		TraesCS7B02G395400	TraesCS1D02G261500	TraesCS1A02G071500	TraesCS2D02G343900
	TraesCS1A02G026000	TraesCS1A02G026000	TraesCS1A02G025200	TraesCS1A02G025400	TraesCS1A02G041400	TraesCS1A02G368400	TraesCS1A02G046400	TraesCS1A02G048300	TraesCS1A02G070600	TraesCS1A02G027000	TraesCS1B02G249900		TraesCS1A02G176000	TraesCS1A02G050900	TraesCS1A02G088700	TraesCS1A02G253200	TraesCSU02G148700	TraesCS1A02G063600	TraesCS1A02G070700	TraesCS1A02G073800	TraesCS1A02G108600	TraesCS1A02G361300	TraesCS1A02G040700	TraesCS1A02G075500	TraesCS1B02G315436	TraesCS1A02G081500	TraesCS1A02G068300	TraesCS3B02G359600	TraesCS1A02G248300	TraesCS1B02G075600	TraesCS1A02G443900	TraesCS1A02G128800	TraesCS1B02G188600	TraesCS4A02G162400	TraesCS1A02G099500	TraesCS5A02G536600	TraesCS7B02G162500	TraesCS1A02G104600	TraesCS1A02G110000	TraesCS1A02G167200		TraesCS7B02G395500	TraesCS1D02G261600	TraesCS1A02G072600	TraesCS2D02G356300
	TraesCS1A02G026100	TraesCS1A02G026100	TraesCS1A02G025400	TraesCS1A02G025500	TraesCS1A02G041900	TraesCS1A02G372700	TraesCS1A02G046800	TraesCS1A02G048600	TraesCS1A02G070700	TraesCS1A02G027100	TraesCS1B02G250400		TraesCS1A02G176300	TraesCS1A02G051300	TraesCS1A02G089200	TraesCS1A02G255800	TraesCSU02G150400	TraesCS1A02G064400	TraesCS1A02G071000	TraesCS1A02G074800	TraesCS1A02G112800	TraesCS1A02G361400	TraesCS1A02G041000	TraesCS1A02G075900	TraesCS1B02G315437	TraesCS1A02G082100	TraesCS1A02G069400	TraesCS3B02G385700	TraesCS1A02G248500	TraesCS1B02G077600	TraesCS1A02G444000	TraesCS1A02G131000	TraesCS1B02G189600	TraesCS4A02G188600	TraesCS1A02G102300	TraesCS5B02G028300	TraesCS7B02G263400	TraesCS1A02G105600	TraesCS1A02G110400	TraesCS1A02G169100		TraesCS7B02G425900	TraesCS1D02G264900	TraesCS1A02G072800	TraesCS2D02G366700
	TraesCS1A02G026200	TraesCS1A02G026200	TraesCS1A02G025500	TraesCS1A02G025600	TraesCS1A02G042000	TraesCS1A02G374900	TraesCS1A02G046900	TraesCS1A02G048700	TraesCS1A02G071600	TraesCS1A02G027300	TraesCS1B02G250500		TraesCS1A02G177000	TraesCS1A02G051400	TraesCS1A02G089400	TraesCS1A02G257400	TraesCSU02G153200	TraesCS1A02G064600	TraesCS1A02G071200	TraesCS1A02G075300	TraesCS1A02G113400	TraesCS1A02G363200	TraesCS1A02G041100	TraesCS1A02G076300	TraesCS1B02G336800	TraesCS1A02G082900	TraesCS1A02G069500	TraesCS3B02G385900	TraesCS1A02G252500	TraesCS1B02G086400	TraesCS1B02G004900	TraesCS1A02G131200	TraesCS1B02G192600	TraesCS4A02G196800	TraesCS1A02G102400	TraesCS5B02G125700	TraesCS7B02G378700	TraesCS1A02G105800	TraesCS1A02G111000	TraesCS1A02G169200		TraesCS7D02G064800	TraesCS1D02G271800	TraesCS1A02G073200	TraesCS2D02G378100
	TraesCS1A02G026400	TraesCS1A02G026300	TraesCS1A02G025600	TraesCS1A02G025700	TraesCS1A02G042200	TraesCS1A02G375100	TraesCS1A02G047000	TraesCS1A02G048900	TraesCS1A02G071657	TraesCS1A02G027400	TraesCS1B02G255300		TraesCS1A02G177300	TraesCS1A02G052000	TraesCS1A02G090900	TraesCS1A02G257500	TraesCSU02G156900	TraesCS1A02G064800	TraesCS1A02G071300	TraesCS1A02G075500	TraesCS1A02G114500	TraesCS1A02G366800	TraesCS1A02G041400	TraesCS1A02G077100	TraesCS1B02G337300	TraesCS1A02G083800	TraesCS1A02G069600	TraesCS3B02G406100	TraesCS1A02G252600	TraesCS1B02G089300	TraesCS1B02G008100	TraesCS1A02G131700	TraesCS1B02G193400	TraesCS4A02G244100	TraesCS1A02G102500	TraesCS5B02G137300	TraesCS7B02G488200	TraesCS1A02G106400	TraesCS1A02G111100	TraesCS1A02G171000		TraesCS7D02G144600	TraesCS1D02G271900	TraesCS1A02G073700	TraesCS2D02G421900
	TraesCS1A02G026500	TraesCS1A02G026400	TraesCS1A02G025700	TraesCS1A02G025800	TraesCS1A02G042500	TraesCS1A02G380600	TraesCS1A02G047200	TraesCS1A02G049100	TraesCS1A02G071800	TraesCS1A02G027600	TraesCS1B02G256100		TraesCS1A02G178700	TraesCS1A02G053000	TraesCS1A02G091000	TraesCS1A02G261500	TraesCSU02G157000	TraesCS1A02G065700	TraesCS1A02G071400	TraesCS1A02G075700	TraesCS1A02G115000	TraesCS1A02G369300	TraesCS1A02G041500	TraesCS1A02G078000	TraesCS1B02G344900	TraesCS1A02G084300	TraesCS1A02G069700	TraesCS3B02G416000	TraesCS1A02G257700	TraesCS1B02G099500	TraesCS1B02G009877	TraesCS1A02G132600	TraesCS1B02G193500	TraesCS4A02G258600	TraesCS1A02G102900	TraesCS5B02G138400	TraesCS7D02G035700	TraesCS1A02G106600	TraesCS1A02G111900	TraesCS1A02G171500		TraesCS7D02G292700	TraesCS1D02G276500	TraesCS1A02G073800	TraesCS2D02G431900
	TraesCS1A02G026600	TraesCS1A02G026500	TraesCS1A02G025800	TraesCS1A02G025900	TraesCS1A02G042800	TraesCS1A02G380900	TraesCS1A02G047300	TraesCS1A02G049200	TraesCS1A02G072000	TraesCS1A02G027700	TraesCS1B02G256200		TraesCS1A02G179400	TraesCS1A02G055500	TraesCS1A02G093900	TraesCS1A02G261600	TraesCSU02G157100	TraesCS1A02G066100	TraesCS1A02G071500	TraesCS1A02G075900	TraesCS1A02G115100	TraesCS1A02G369900	TraesCS1A02G041600	TraesCS1A02G078100	TraesCS1B02G349800	TraesCS1A02G084400	TraesCS1A02G069800	TraesCS3B02G470700	TraesCS1A02G258000	TraesCS1B02G099600	TraesCS1B02G011487	TraesCS1A02G133200	TraesCS1B02G220700	TraesCS4A02G280200	TraesCS1A02G103300	TraesCS5B02G138500	TraesCS7D02G048800	TraesCS1A02G109900	TraesCS1A02G112200	TraesCS1A02G172600		TraesCSU02G000100	TraesCS1D02G278400	TraesCS1A02G074200	TraesCS2D02G447500
	TraesCS1A02G026700	TraesCS1A02G026600	TraesCS1A02G026000	TraesCS1A02G026000	TraesCS1A02G042900	TraesCS1A02G381900	TraesCS1A02G047400	TraesCS1A02G049800	TraesCS1A02G072300	TraesCS1A02G027900	TraesCS1B02G262700		TraesCS1A02G182500	TraesCS1A02G055900	TraesCS1A02G094500	TraesCS1A02G263500	TraesCSU02G158500	TraesCS1A02G066300	TraesCS1A02G071600	TraesCS1A02G076000	TraesCS1A02G119900	TraesCS1A02G371800	TraesCS1A02G041700	TraesCS1A02G079400	TraesCS1B02G357700	TraesCS1A02G084500	TraesCS1A02G070800	TraesCS3B02G492300	TraesCS1A02G259000	TraesCS1B02G100600	TraesCS1B02G015200	TraesCS1A02G133300	TraesCS1B02G224500	TraesCS4A02G284500	TraesCS1A02G103500	TraesCS5B02G138600	TraesCS7D02G176000	TraesCS1A02G110000	TraesCS1A02G112300	TraesCS1A02G174100		TraesCSU02G027200	TraesCS1D02G283300	TraesCS1A02G074400	TraesCS2D02G460800
	TraesCS1A02G027100	TraesCS1A02G026700	TraesCS1A02G026100	TraesCS1A02G026100	TraesCS1A02G043000	TraesCS1A02G384400	TraesCS1A02G047500	TraesCS1A02G050300	TraesCS1A02G073000	TraesCS1A02G028400	TraesCS1B02G274400		TraesCS1A02G183400	TraesCS1A02G057300	TraesCS1A02G094900	TraesCS1A02G265300	TraesCSU02G161000	TraesCS1A02G067200	TraesCS1A02G072600	TraesCS1A02G076100	TraesCS1A02G120000	TraesCS1A02G371900	TraesCS1A02G041800	TraesCS1A02G079700	TraesCS1B02G359200	TraesCS1A02G085000	TraesCS1A02G071000	TraesCS3B02G493300	TraesCS1A02G262900	TraesCS1B02G117900	TraesCS1B02G016700	TraesCS1A02G134500	TraesCS1B02G227700	TraesCS4A02G337800	TraesCS1A02G103600	TraesCS5B02G166400	TraesCS7D02G176100	TraesCS1A02G110400	TraesCS1A02G112700	TraesCS1A02G175700		TraesCSU02G027300	TraesCS1D02G283600	TraesCS1A02G074900	TraesCS2D02G495000
	TraesCS1A02G027200	TraesCS1A02G027100	TraesCS1A02G026200	TraesCS1A02G026200	TraesCS1A02G043100	TraesCS1A02G384500	TraesCS1A02G048200	TraesCS1A02G050400	TraesCS1A02G073100	TraesCS1A02G028500	TraesCS1B02G284700		TraesCS1A02G183700	TraesCS1A02G057600	TraesCS1A02G096600	TraesCS1A02G265400	TraesCSU02G162200	TraesCS1A02G068000	TraesCS1A02G073200	TraesCS1A02G076300	TraesCS1A02G120600	TraesCS1A02G372300	TraesCS1A02G042100	TraesCS1A02G079800	TraesCS1B02G361200	TraesCS1A02G085200	TraesCS1A02G075200	TraesCS3B02G495600	TraesCS1A02G265300	TraesCS1B02G119300	TraesCS1B02G020200	TraesCS1A02G134800	TraesCS1B02G235700	TraesCS4A02G379300	TraesCS1A02G104100	TraesCS5B02G219700	TraesCS7D02G295100	TraesCS1A02G111000	TraesCS1A02G113900	TraesCS1A02G179500		TraesCSU02G027400	TraesCS1D02G292400	TraesCS1A02G075300	TraesCS2D02G517500
	TraesCS1A02G027300	TraesCS1A02G027200	TraesCS1A02G026300	TraesCS1A02G026400	TraesCS1A02G043300	TraesCS1A02G385100	TraesCS1A02G048300	TraesCS1A02G050500	TraesCS1A02G073300	TraesCS1A02G028600	TraesCS1B02G290100		TraesCS1A02G183800	TraesCS1A02G058400	TraesCS1A02G096700	TraesCS1A02G265700	TraesCSU02G164600	TraesCS1A02G068500	TraesCS1A02G074200	TraesCS1A02G076700	TraesCS1A02G121500	TraesCS1A02G376100	TraesCS1A02G042300	TraesCS1A02G080200	TraesCS1B02G361800	TraesCS1A02G086400	TraesCS1A02G075900	TraesCS3B02G500300	TraesCS1A02G267300	TraesCS1B02G125900	TraesCS1B02G021000	TraesCS1A02G134900	TraesCS1B02G250900	TraesCS4A02G394200	TraesCS1A02G105200	TraesCS5B02G256800	TraesCS7D02G476500	TraesCS1A02G111100	TraesCS1A02G115000	TraesCS1A02G179600		TraesCSU02G112500	TraesCS1D02G293000	TraesCS1A02G077300	TraesCS2D02G517600
	TraesCS1A02G028000	TraesCS1A02G027300	TraesCS1A02G026400	TraesCS1A02G026500	TraesCS1A02G043500	TraesCS1A02G385900	TraesCS1A02G048600	TraesCS1A02G050800	TraesCS1A02G074100	TraesCS1A02G028700	TraesCS1B02G304700		TraesCS1A02G184300	TraesCS1A02G058500	TraesCS1A02G097300	TraesCS1A02G266800	TraesCSU02G165000	TraesCS1A02G068600	TraesCS1A02G075000	TraesCS1A02G076800	TraesCS1A02G122200	TraesCS1A02G376200	TraesCS1A02G042700	TraesCS1A02G081100	TraesCS1B02G384400	TraesCS1A02G087200	TraesCS1A02G076300	TraesCS3B02G505400	TraesCS1A02G268600	TraesCS1B02G133700	TraesCS1B02G021100	TraesCS1A02G136000	TraesCS1B02G251200	TraesCS4A02G439800	TraesCS1A02G105900	TraesCS5B02G351600	TraesCSU02G000100	TraesCS1A02G111900	TraesCS1A02G116200	TraesCS1A02G179800		TraesCSU02G221200	TraesCS1D02G299700	TraesCS1A02G077400	TraesCS2D02G600600
	TraesCS1A02G028100	TraesCS1A02G028000	TraesCS1A02G026500	TraesCS1A02G026600	TraesCS1A02G043700	TraesCS1A02G386500	TraesCS1A02G048700	TraesCS1A02G050900	TraesCS1A02G075100	TraesCS1A02G028900	TraesCS1B02G306100		TraesCS1A02G186100	TraesCS1A02G058600	TraesCS1A02G097600	TraesCS1A02G266900	TraesCSU02G166000	TraesCS1A02G068700	TraesCS1A02G075500	TraesCS1A02G077300	TraesCS1A02G123700	TraesCS1A02G384400	TraesCS1A02G043300	TraesCS1A02G081200	TraesCS1B02G386500	TraesCS1A02G087700	TraesCS1A02G076400	TraesCS3B02G519300	TraesCS1A02G268700	TraesCS1B02G135000	TraesCS1B02G022000	TraesCS1A02G136600	TraesCS1B02G264500	TraesCS4A02G455700	TraesCS1A02G106300	TraesCS5B02G400500	TraesCSU02G000200	TraesCS1A02G112200	TraesCS1A02G117200	TraesCS1A02G180400		TraesCSU02G244300	TraesCS1D02G303100	TraesCS1A02G078200	TraesCS3A02G066300
	TraesCS1A02G028200	TraesCS1A02G028100	TraesCS1A02G026600	TraesCS1A02G026700	TraesCS1A02G043800	TraesCS1A02G387400	TraesCS1A02G048900	TraesCS1A02G051300	TraesCS1A02G075600	TraesCS1A02G029100	TraesCS1B02G306300		TraesCS1A02G186600	TraesCS1A02G059400	TraesCS1A02G099300	TraesCS1A02G267600	TraesCSU02G166100	TraesCS1A02G070000	TraesCS1A02G075800	TraesCS1A02G077400	TraesCS1A02G123800	TraesCS1A02G384500	TraesCS1A02G043600	TraesCS1A02G081300	TraesCS1B02G392900	TraesCS1A02G088000	TraesCS1A02G077000	TraesCS3B02G593400	TraesCS1A02G270600	TraesCS1B02G142400	TraesCS1B02G023000	TraesCS1A02G136700	TraesCS1B02G266600	TraesCS4B02G076400	TraesCS1A02G106400	TraesCS5B02G503100	TraesCSU02G001800	TraesCS1A02G112300	TraesCS1A02G119400	TraesCS1A02G183700			TraesCS1D02G308000	TraesCS1A02G078300	TraesCS3A02G103100
	TraesCS1A02G028500	TraesCS1A02G028200	TraesCS1A02G026700	TraesCS1A02G027100	TraesCS1A02G043900	TraesCS1A02G388500	TraesCS1A02G049100	TraesCS1A02G051400	TraesCS1A02G075700	TraesCS1A02G029300	TraesCS1B02G308400		TraesCS1A02G188900	TraesCS1A02G059600	TraesCS1A02G102500	TraesCS1A02G270700	TraesCSU02G173600	TraesCS1A02G070700	TraesCS1A02G076500	TraesCS1A02G077600	TraesCS1A02G124000	TraesCS1A02G385100	TraesCS1A02G043700	TraesCS1A02G082000	TraesCS1B02G401300	TraesCS1A02G088600	TraesCS1A02G077100	TraesCS3B02G593500	TraesCS1A02G271500	TraesCS1B02G144700	TraesCS1B02G026200	TraesCS1A02G137000	TraesCS1B02G273500	TraesCS4B02G082200	TraesCS1A02G106500	TraesCS5B02G513900	TraesCSU02G003400	TraesCS1A02G112700	TraesCS1A02G119900	TraesCS1A02G185100			TraesCS1D02G320100	TraesCS1A02G078500	TraesCS3A02G105600
	TraesCS1A02G028700	TraesCS1A02G028500	TraesCS1A02G026900	TraesCS1A02G027200	TraesCS1A02G044400	TraesCS1A02G389000	TraesCS1A02G049200	TraesCS1A02G051700	TraesCS1A02G077000	TraesCS1A02G029600	TraesCS1B02G313600		TraesCS1A02G189000	TraesCS1A02G061100	TraesCS1A02G103600	TraesCS1A02G271700	TraesCSU02G173700	TraesCS1A02G071000	TraesCS1A02G077300	TraesCS1A02G077800	TraesCS1A02G124200	TraesCS1A02G385900	TraesCS1A02G043800	TraesCS1A02G082800	TraesCS1B02G401600	TraesCS1A02G089500	TraesCS1A02G079700	TraesCS3D02G052600	TraesCS1A02G273600	TraesCS1B02G144800	TraesCS1B02G027700	TraesCS1A02G137700	TraesCS1B02G273600	TraesCS4B02G170300	TraesCS1A02G106800	TraesCS5B02G516200	TraesCSU02G007600	TraesCS1A02G113900	TraesCS1A02G120500	TraesCS1A02G186100			TraesCS1D02G322000	TraesCS1A02G079300	TraesCS3A02G110100
	TraesCS1A02G029000	TraesCS1A02G028700	TraesCS1A02G027100	TraesCS1A02G027300	TraesCS1A02G044600	TraesCS1A02G389100	TraesCS1A02G049400	TraesCS1A02G051800	TraesCS1A02G077600	TraesCS1A02G029700	TraesCS1B02G314300		TraesCS1A02G189100	TraesCS1A02G061300	TraesCS1A02G103800	TraesCS1A02G271800	TraesCSU02G174000	TraesCS1A02G071200	TraesCS1A02G077600	TraesCS1A02G078300	TraesCS1A02G124500	TraesCS1A02G388600	TraesCS1A02G044400	TraesCS1A02G082900	TraesCS1B02G409300	TraesCS1A02G089800	TraesCS1A02G079800	TraesCS3D02G052700	TraesCS1A02G276900	TraesCS1B02G145100	TraesCS1B02G040400	TraesCS1A02G138800	TraesCS1B02G273700	TraesCS4B02G227600	TraesCS1A02G107300	TraesCS5D02G029500	TraesCSU02G010600	TraesCS1A02G115000	TraesCS1A02G121600	TraesCS1A02G187300			TraesCS1D02G339100	TraesCS1A02G079800	TraesCS3A02G116400
	TraesCS1A02G029200	TraesCS1A02G029000	TraesCS1A02G027200	TraesCS1A02G027400	TraesCS1A02G044700	TraesCS1A02G389200	TraesCS1A02G049500	TraesCS1A02G051900	TraesCS1A02G077700	TraesCS1A02G029800	TraesCS1B02G328000		TraesCS1A02G190800	TraesCS1A02G061600	TraesCS1A02G104500	TraesCS1A02G275700	TraesCSU02G176800	TraesCS1A02G071300	TraesCS1A02G078000	TraesCS1A02G078400	TraesCS1A02G124600	TraesCS1A02G388700	TraesCS1A02G044700	TraesCS1A02G083100	TraesCS1B02G417900	TraesCS1A02G090100	TraesCS1A02G081200	TraesCS3D02G052800	TraesCS1A02G277400	TraesCS1B02G146300	TraesCS1B02G041100	TraesCS1A02G139400	TraesCS1B02G277500	TraesCS4B02G280500	TraesCS1A02G107400	TraesCS5D02G057000	TraesCSU02G013700	TraesCS1A02G115300	TraesCS1A02G122100	TraesCS1A02G190800			TraesCS1D02G339200	TraesCS1A02G080000	TraesCS3A02G125300
	TraesCS1A02G029300	TraesCS1A02G029300	TraesCS1A02G027300	TraesCS1A02G027500	TraesCS1A02G045100	TraesCS1A02G392300	TraesCS1A02G049600	TraesCS1A02G052000	TraesCS1A02G077800	TraesCS1A02G029900	TraesCS1B02G334900		TraesCS1A02G191700	TraesCS1A02G062000	TraesCS1A02G104600	TraesCS1A02G276200	TraesCSU02G181200	TraesCS1A02G071400	TraesCS1A02G078500	TraesCS1A02G079600	TraesCS1A02G124900	TraesCS1A02G394000	TraesCS1A02G044800	TraesCS1A02G084500	TraesCS1B02G419400	TraesCS1A02G090600	TraesCS1A02G082000	TraesCS3D02G052900	TraesCS1A02G277700	TraesCS1B02G159800	TraesCS1B02G048400	TraesCS1A02G141700	TraesCS1B02G278800	TraesCS4D02G024000	TraesCS1A02G108900	TraesCS5D02G098100	TraesCSU02G020200	TraesCS1A02G116200	TraesCS1A02G122700	TraesCS1A02G191300			TraesCS1D02G339300	TraesCS1A02G080700	TraesCS3A02G213000
	TraesCS1A02G029400	TraesCS1A02G029400	TraesCS1A02G028000	TraesCS1A02G027600	TraesCS1A02G045300	TraesCS1A02G395300	TraesCS1A02G049800	TraesCS1A02G052100	TraesCS1A02G078100	TraesCS1A02G030000	TraesCS1B02G335200		TraesCS1A02G191800	TraesCS1A02G062400	TraesCS1A02G104800	TraesCS1A02G276300	TraesCSU02G182600	TraesCS1A02G072300	TraesCS1A02G079300	TraesCS1A02G079700	TraesCS1A02G125700	TraesCS1A02G395100	TraesCS1A02G045300	TraesCS1A02G085600	TraesCS1B02G424500	TraesCS1A02G090900	TraesCS1A02G082300	TraesCS3D02G053000	TraesCS1A02G284000	TraesCS1B02G161200	TraesCS1B02G050500	TraesCS1A02G142400	TraesCS1B02G298700	TraesCS4D02G073600	TraesCS1A02G109300	TraesCS5D02G174000	TraesCSU02G040200	TraesCS1A02G117200	TraesCS1A02G123100	TraesCS1A02G191500			TraesCS1D02G339400	TraesCS1A02G081100	TraesCS3A02G236600
	TraesCS1A02G029500	TraesCS1A02G029500	TraesCS1A02G028100	TraesCS1A02G027700	TraesCS1A02G045400	TraesCS1A02G399300	TraesCS1A02G050300	TraesCS1A02G052200	TraesCS1A02G078500	TraesCS1A02G030100	TraesCS1B02G339000		TraesCS1A02G191900	TraesCS1A02G062500	TraesCS1A02G105300	TraesCS1A02G276400	TraesCSU02G184100	TraesCS1A02G072600	TraesCS1A02G079900	TraesCS1A02G079900	TraesCS1A02G129000	TraesCS1A02G400100	TraesCS1A02G045400	TraesCS1A02G085800	TraesCS1B02G434800	TraesCS1A02G091000	TraesCS1A02G082800	TraesCS3D02G053100	TraesCS1A02G285600	TraesCS1B02G172600	TraesCS1B02G053900	TraesCS1A02G142500	TraesCS1B02G300000	TraesCS4D02G121000	TraesCS1A02G110100	TraesCS5D02G357200	TraesCSU02G046900	TraesCS1A02G119000	TraesCS1A02G123300	TraesCS1A02G193100			TraesCS1D02G341100	TraesCS1A02G081500	TraesCS3A02G239900
	TraesCS1A02G029600	TraesCS1A02G029600	TraesCS1A02G028200	TraesCS1A02G027800	TraesCS1A02G045700	TraesCS1A02G401900	TraesCS1A02G050400	TraesCS1A02G052500	TraesCS1A02G079600	TraesCS1A02G030300	TraesCS1B02G347700		TraesCS1A02G192800	TraesCS1A02G063300	TraesCS1A02G106100	TraesCS1A02G279400	TraesCSU02G185800	TraesCS1A02G073200	TraesCS1A02G080000	TraesCS1A02G080600	TraesCS1A02G129300	TraesCS1A02G400900	TraesCS1A02G045800	TraesCS1A02G085900	TraesCS1B02G443200	TraesCS1A02G093000	TraesCS1A02G083100	TraesCS3D02G053200	TraesCS1A02G286700	TraesCS1B02G189900	TraesCS1B02G055400	TraesCS1A02G145100	TraesCS1B02G306300	TraesCS4D02G133100	TraesCS1A02G111900	TraesCS5D02G366400	TraesCSU02G051100	TraesCS1A02G119400	TraesCS1A02G123900	TraesCS1A02G193200			TraesCS1D02G343100	TraesCS1A02G081600	TraesCS3A02G258200
	TraesCS1A02G029700	TraesCS1A02G029700	TraesCS1A02G028500	TraesCS1A02G028000	TraesCS1A02G045800	TraesCS1A02G403900	TraesCS1A02G050500	TraesCS1A02G053500	TraesCS1A02G080100	TraesCS1A02G030700	TraesCS1B02G348700		TraesCS1A02G193400	TraesCS1A02G063400	TraesCS1A02G106200	TraesCS1A02G279500	TraesCSU02G187000	TraesCS1A02G073300	TraesCS1A02G080400	TraesCS1A02G081000	TraesCS1A02G129500	TraesCS1A02G402800	TraesCS1A02G046100	TraesCS1A02G086000	TraesCS1B02G447200	TraesCS1A02G093100	TraesCS1A02G083300	TraesCS3D02G053300	TraesCS1A02G290400	TraesCS1B02G192200	TraesCS1B02G058300	TraesCS1A02G145600	TraesCS1B02G315437	TraesCS5A02G000400	TraesCS1A02G112500	TraesCS5D02G366500	TraesCSU02G066800	TraesCS1A02G119900	TraesCS1A02G124300	TraesCS1A02G193700			TraesCS1D02G349200	TraesCS1A02G081700	TraesCS3A02G272700
	TraesCS1A02G029800	TraesCS1A02G029800	TraesCS1A02G028700	TraesCS1A02G028500	TraesCS1A02G046000	TraesCS1A02G405400	TraesCS1A02G050800	TraesCS1A02G053600	TraesCS1A02G080300	TraesCS1A02G030900	TraesCS1B02G354500		TraesCS1A02G195900	TraesCS1A02G063500	TraesCS1A02G106400	TraesCS1A02G284000	TraesCSU02G189400	TraesCS1A02G073900	TraesCS1A02G080500	TraesCS1A02G081300	TraesCS1A02G129600	TraesCS1A02G402900	TraesCS1A02G046300	TraesCS1A02G086600	TraesCS1B02G448700	TraesCS1A02G093600	TraesCS1A02G083800	TraesCS3D02G053400	TraesCS1A02G290500	TraesCS1B02G195400	TraesCS1B02G058600	TraesCS1A02G147100	TraesCS1B02G316300	TraesCS5A02G020600	TraesCS1A02G113800	TraesCS5D02G447600	TraesCSU02G089563	TraesCS1A02G121600	TraesCS1A02G126200	TraesCS1A02G197700			TraesCS1D02G352200	TraesCS1A02G082000	TraesCS3A02G306100
	TraesCS1A02G029900	TraesCS1A02G029900	TraesCS1A02G029000	TraesCS1A02G028600	TraesCS1A02G046400	TraesCS1A02G405500	TraesCS1A02G050900	TraesCS1A02G053700	TraesCS1A02G080700	TraesCS1A02G031000	TraesCS1B02G367400		TraesCS1A02G198200	TraesCS1A02G063600	TraesCS1A02G106500	TraesCS1A02G286100	TraesCSU02G191000	TraesCS1A02G074200	TraesCS1A02G080700	TraesCS1A02G081900	TraesCS1A02G130200	TraesCS1A02G403400	TraesCS1A02G046600	TraesCS1A02G086700	TraesCS1B02G448800	TraesCS1A02G093800	TraesCS1A02G083900	TraesCS3D02G080600	TraesCS1A02G291900	TraesCS1B02G203400	TraesCS1B02G058700	TraesCS1A02G147200	TraesCS1B02G318500	TraesCS5A02G022800	TraesCS1A02G114600	TraesCS5D02G470200	TraesCSU02G094900	TraesCS1A02G122100	TraesCS1A02G126500	TraesCS1A02G199300			TraesCS1D02G362100	TraesCS1A02G082100	TraesCS3A02G394400
	TraesCS1A02G030000	TraesCS1A02G030000	TraesCS1A02G029200	TraesCS1A02G029000	TraesCS1A02G046600	TraesCS1A02G411100	TraesCS1A02G051300	TraesCS1A02G054000	TraesCS1A02G081300	TraesCS1A02G031300	TraesCS1B02G368700		TraesCS1A02G198400	TraesCS1A02G064000	TraesCS1A02G106900	TraesCS1A02G286200	TraesCSU02G191200	TraesCS1A02G074900	TraesCS1A02G081100	TraesCS1A02G082000	TraesCS1A02G130300	TraesCS1A02G412400	TraesCS1A02G046700	TraesCS1A02G087900	TraesCS1B02G458500	TraesCS1A02G094000	TraesCS1A02G084500	TraesCS3D02G093500	TraesCS1A02G292500	TraesCS1B02G203500	TraesCS1B02G059200	TraesCS1A02G148500	TraesCS1B02G320500	TraesCS5A02G032800	TraesCS1A02G115700	TraesCS5D02G490400	TraesCSU02G097800	TraesCS1A02G122700	TraesCS1A02G126600	TraesCS1A02G199800			TraesCS1D02G370700	TraesCS1A02G083400	TraesCS3A02G394500
	TraesCS1A02G030100	TraesCS1A02G030600	TraesCS1A02G029300	TraesCS1A02G029100	TraesCS1A02G046900	TraesCS1A02G411900	TraesCS1A02G051400	TraesCS1A02G054900	TraesCS1A02G081600	TraesCS1A02G031400	TraesCS1B02G374100		TraesCS1A02G198500	TraesCS1A02G064200	TraesCS1A02G107400	TraesCS1A02G286400	TraesCSU02G195200	TraesCS1A02G075000	TraesCS1A02G081400	TraesCS1A02G082100	TraesCS1A02G130400	TraesCS1A02G412700	TraesCS1A02G046800	TraesCS1A02G088000	TraesCS1B02G458600	TraesCS1A02G094200	TraesCS1A02G085600	TraesCS3D02G109000	TraesCS1A02G292600	TraesCS1B02G217000	TraesCS1B02G061000	TraesCS1A02G148600	TraesCS1B02G320600	TraesCS5A02G085200	TraesCS1A02G117400	TraesCS5D02G520600	TraesCSU02G150000	TraesCS1A02G123100	TraesCS1A02G126700	TraesCS1A02G200000			TraesCS1D02G372400	TraesCS1A02G084200	TraesCS3A02G467200
	TraesCS1A02G030600	TraesCS1A02G030900	TraesCS1A02G029400	TraesCS1A02G029200	TraesCS1A02G047000	TraesCS1A02G417500	TraesCS1A02G051700	TraesCS1A02G055000	TraesCS1A02G081700	TraesCS1A02G031500	TraesCS1B02G383800		TraesCS1A02G199500	TraesCS1A02G066200	TraesCS1A02G108200	TraesCS1A02G288000	TraesCSU02G197000	TraesCS1A02G076500	TraesCS1A02G082200	TraesCS1A02G082200	TraesCS1A02G130500	TraesCS1A02G412900	TraesCS1A02G047200	TraesCS1A02G088200	TraesCS1B02G458800	TraesCS1A02G094500	TraesCS1A02G085800	TraesCS3D02G177300	TraesCS1A02G295000	TraesCS1B02G222800	TraesCS1B02G066200	TraesCS1A02G148700	TraesCS1B02G325500	TraesCS5A02G091400	TraesCS1A02G117800	TraesCS6A02G025300	TraesCSU02G153200	TraesCS1A02G123300	TraesCS1A02G126900	TraesCS1A02G201100			TraesCS1D02G391000	TraesCS1A02G084400	TraesCS3A02G471100
	TraesCS1A02G030900	TraesCS1A02G031000	TraesCS1A02G029500	TraesCS1A02G029300	TraesCS1A02G047200	TraesCS1A02G419500	TraesCS1A02G051800	TraesCS1A02G055100	TraesCS1A02G082200	TraesCS1A02G032100	TraesCS1B02G392800		TraesCS1A02G200600	TraesCS1A02G066700	TraesCS1A02G108600	TraesCS1A02G290200	TraesCSU02G201400	TraesCS1A02G076700	TraesCS1A02G082400	TraesCS1A02G083700	TraesCS1A02G130800	TraesCS1A02G413700	TraesCS1A02G048600	TraesCS1A02G089200	TraesCS1B02G459100	TraesCS1A02G095200	TraesCS1A02G085900	TraesCS3D02G177400	TraesCS1A02G297000	TraesCS1B02G222900	TraesCS1B02G067400	TraesCS1A02G148800	TraesCS1B02G326000	TraesCS5A02G129600	TraesCS1A02G117900	TraesCS6A02G076500	TraesCSU02G159900	TraesCS1A02G123900	TraesCS1A02G127600	TraesCS1A02G203500			TraesCS1D02G399400	TraesCS1A02G084500	TraesCS3A02G521300
	TraesCS1A02G031000	TraesCS1A02G031100	TraesCS1A02G029600	TraesCS1A02G029400	TraesCS1A02G047500	TraesCS1A02G423200	TraesCS1A02G051900	TraesCS1A02G055400	TraesCS1A02G083000	TraesCS1A02G032200	TraesCS1B02G400200		TraesCS1A02G201000	TraesCS1A02G066900	TraesCS1A02G109400	TraesCS1A02G290300	TraesCSU02G203200	TraesCS1A02G076800	TraesCS1A02G083300	TraesCS1A02G083800	TraesCS1A02G130900	TraesCS1A02G422900	TraesCS1A02G048900	TraesCS1A02G089400	TraesCS1B02G479900	TraesCS1A02G095300	TraesCS1A02G086000	TraesCS3D02G177500	TraesCS1A02G301000	TraesCS1B02G224400	TraesCS1B02G075600	TraesCS1A02G149600	TraesCS1B02G328000	TraesCS5A02G222900	TraesCS1A02G118200	TraesCS6A02G076600	TraesCSU02G160400	TraesCS1A02G124300	TraesCS1A02G128000	TraesCS1A02G203600			TraesCS1D02G400700	TraesCS1A02G084600	TraesCS3A02G523700
	TraesCS1A02G031100	TraesCS1A02G031300	TraesCS1A02G029700	TraesCS1A02G029500	TraesCS1A02G047700	TraesCS1A02G425200	TraesCS1A02G052000	TraesCS1A02G055500	TraesCS1A02G083300	TraesCS1A02G032400	TraesCS1B02G409800		TraesCS1A02G202100	TraesCS1A02G067462	TraesCS1A02G109900	TraesCS1A02G291500	TraesCSU02G209700	TraesCS1A02G077300	TraesCS1A02G083800	TraesCS1A02G084700	TraesCS1A02G132700	TraesCS1A02G423700	TraesCS1A02G049200	TraesCS1A02G089900	TraesCS1D02G003400	TraesCS1A02G095700	TraesCS1A02G086300	TraesCS3D02G292200	TraesCS1A02G302100	TraesCS1B02G224600	TraesCS1B02G080500	TraesCS1A02G150200	TraesCS1B02G340300	TraesCS5A02G223000	TraesCS1A02G119200	TraesCS6A02G095700	TraesCSU02G161600	TraesCS1A02G126200	TraesCS1A02G128600	TraesCS1A02G206000			TraesCS1D02G416400	TraesCS1A02G084800	TraesCS3B02G020200
	TraesCS1A02G031200	TraesCS1A02G031400	TraesCS1A02G029800	TraesCS1A02G029600	TraesCS1A02G048300	TraesCS1A02G426100	TraesCS1A02G052100	TraesCS1A02G055600	TraesCS1A02G083400	TraesCS1A02G032600	TraesCS1B02G419400		TraesCS1A02G203600	TraesCS1A02G067472	TraesCS1A02G110000	TraesCS1A02G291600	TraesCSU02G211400	TraesCS1A02G077400	TraesCS1A02G084500	TraesCS1A02G085000	TraesCS1A02G133200	TraesCS1A02G426500	TraesCS1A02G049300	TraesCS1A02G090400	TraesCS1D02G005000	TraesCS1A02G096700	TraesCS1A02G086600	TraesCS3D02G297600	TraesCS1A02G302300	TraesCS1B02G227300	TraesCS1B02G081100	TraesCS1A02G153000	TraesCS1B02G349400	TraesCS5A02G223100	TraesCS1A02G119500	TraesCS6A02G136900	TraesCSU02G163700	TraesCS1A02G126500	TraesCS1A02G129400	TraesCS1A02G206200			TraesCS1D02G432500	TraesCS1A02G085100	TraesCS3B02G106200
	TraesCS1A02G031300	TraesCS1A02G031500	TraesCS1A02G029900	TraesCS1A02G029700	TraesCS1A02G048600	TraesCS1A02G429000	TraesCS1A02G052200	TraesCS1A02G055700	TraesCS1A02G084000	TraesCS1A02G033000	TraesCS1B02G422000		TraesCS1A02G204200	TraesCS1A02G067500	TraesCS1A02G110300	TraesCS1A02G292500	TraesCSU02G214500	TraesCS1A02G077600	TraesCS1A02G084600	TraesCS1A02G085600	TraesCS1A02G136400	TraesCS1A02G426600	TraesCS1A02G049400	TraesCS1A02G090500	TraesCS1D02G005800	TraesCS1A02G097000	TraesCS1A02G086700	TraesCS3D02G322900	TraesCS1A02G304700	TraesCS1B02G228900	TraesCS1B02G086400	TraesCS1A02G154400	TraesCS1B02G362600	TraesCS5A02G366800	TraesCS1A02G120200	TraesCS6A02G209300	TraesCSU02G165000	TraesCS1A02G126600	TraesCS1A02G129500	TraesCS1A02G206700			TraesCS1D02G433600	TraesCS1A02G085300	TraesCS3B02G112300
	TraesCS1A02G031400	TraesCS1A02G031900	TraesCS1A02G030000	TraesCS1A02G029800	TraesCS1A02G048700	TraesCS1A02G431900	TraesCS1A02G052300	TraesCS1A02G055900	TraesCS1A02G085000	TraesCS1A02G033288	TraesCS1B02G425800		TraesCS1A02G208900	TraesCS1A02G068300	TraesCS1A02G110500	TraesCS1A02G294400	TraesCSU02G219300	TraesCS1A02G078000	TraesCS1A02G084800	TraesCS1A02G086400	TraesCS1A02G136800	TraesCS1A02G433100	TraesCS1A02G049500	TraesCS1A02G091900	TraesCS1D02G008472	TraesCS1A02G098600	TraesCS1A02G087500	TraesCS3D02G386200	TraesCS1A02G309500	TraesCS1B02G231100	TraesCS1B02G093900	TraesCS1A02G154800	TraesCS1B02G374600	TraesCS5A02G447600	TraesCS1A02G120400	TraesCS6A02G310400	TraesCSU02G168300	TraesCS1A02G126700	TraesCS1A02G130800	TraesCS1A02G206900			TraesCS1D02G436200	TraesCS1A02G085700	TraesCS3B02G113100
	TraesCS1A02G031900	TraesCS1A02G032000	TraesCS1A02G030600	TraesCS1A02G029900	TraesCS1A02G048900	TraesCS1A02G432000	TraesCS1A02G053500	TraesCS1A02G056400	TraesCS1A02G085300	TraesCS1A02G033500	TraesCS1B02G432100		TraesCS1A02G209000	TraesCS1A02G069000	TraesCS1A02G110600	TraesCS1A02G296100	TraesCSU02G227200	TraesCS1A02G078500	TraesCS1A02G085500	TraesCS1A02G087400	TraesCS1A02G136900	TraesCS1A02G438300	TraesCS1A02G049700	TraesCS1A02G092000	TraesCS1D02G018800	TraesCS1A02G099800	TraesCS1A02G088700	TraesCS3D02G395400	TraesCS1A02G309900	TraesCS1B02G250500	TraesCS1B02G095800	TraesCS1A02G155600	TraesCS1B02G381200	TraesCS5A02G447700	TraesCS1A02G121500	TraesCS6A02G310500	TraesCSU02G170100	TraesCS1A02G127400	TraesCS1A02G131300	TraesCS1A02G208100			TraesCS1D02G440400	TraesCS1A02G088000	TraesCS3B02G122000
	TraesCS1A02G032000	TraesCS1A02G032100	TraesCS1A02G030900	TraesCS1A02G030000	TraesCS1A02G049300	TraesCS1A02G438600	TraesCS1A02G053600	TraesCS1A02G056500	TraesCS1A02G085900	TraesCS1A02G033700	TraesCS1B02G443000		TraesCS1A02G209500	TraesCS1A02G069300	TraesCS1A02G110700	TraesCS1A02G297400	TraesCSU02G227500	TraesCS1A02G079300	TraesCS1A02G085800	TraesCS1A02G087500	TraesCS1A02G137400	TraesCS1A02G438800	TraesCS1A02G049900	TraesCS1A02G094700	TraesCS1D02G019600	TraesCS1A02G100300	TraesCS1A02G089100	TraesCS3D02G482300	TraesCS1A02G310000	TraesCS1B02G253300	TraesCS1B02G099500	TraesCS1A02G155900	TraesCS1B02G384100	TraesCS5A02G471200	TraesCS1A02G121600	TraesCS6A02G323200	TraesCSU02G173600	TraesCS1A02G127600	TraesCS1A02G131800	TraesCS1A02G208400			TraesCS1D02G452700	TraesCS1A02G088200	TraesCS3B02G122100
	TraesCS1A02G032100	TraesCS1A02G032200	TraesCS1A02G031000	TraesCS1A02G030100	TraesCS1A02G049600	TraesCS1A02G441100	TraesCS1A02G053700	TraesCS1A02G056600	TraesCS1A02G086600	TraesCS1A02G033800	TraesCS1B02G446100		TraesCS1A02G212300	TraesCS1A02G069600	TraesCS1A02G110800	TraesCS1A02G297500	TraesCSU02G229500	TraesCS1A02G080000	TraesCS1A02G085900	TraesCS1A02G087900	TraesCS1A02G138300	TraesCS1A02G444900	TraesCS1A02G050000	TraesCS1A02G096400	TraesCS1D02G019700	TraesCS1A02G100400	TraesCS1A02G089200	TraesCS3D02G494300	TraesCS1A02G314200	TraesCS1B02G255900	TraesCS1B02G099600	TraesCS1A02G157900	TraesCS1B02G388300	TraesCS5A02G476200	TraesCS1A02G122100	TraesCS6A02G358600	TraesCSU02G173700	TraesCS1A02G128000	TraesCS1A02G131900	TraesCS1A02G209500			TraesCS2A02G001900	TraesCS1A02G088600	TraesCS3B02G123700
	TraesCS1A02G032200	TraesCS1A02G032300	TraesCS1A02G031100	TraesCS1A02G030200	TraesCS1A02G049800	TraesCS1A02G441200	TraesCS1A02G054000	TraesCS1A02G056800	TraesCS1A02G086800	TraesCS1A02G033900	TraesCS1B02G446200		TraesCS1A02G213000	TraesCS1A02G069900	TraesCS1A02G113600	TraesCS1A02G298500	TraesCSU02G241700	TraesCS1A02G080100	TraesCS1A02G086600	TraesCS1A02G088400	TraesCS1A02G138600	TraesCS1B02G003300	TraesCS1A02G050200	TraesCS1A02G097600	TraesCS1D02G025800	TraesCS1A02G101000	TraesCS1A02G089900	TraesCS3D02G542600	TraesCS1A02G315300	TraesCS1B02G256000	TraesCS1B02G099900	TraesCS1A02G158400	TraesCS1B02G389600	TraesCS5A02G496800	TraesCS1A02G122300	TraesCS6A02G419800	TraesCSU02G174600	TraesCS1A02G128600	TraesCS1A02G132300	TraesCS1A02G209600			TraesCS2A02G012400	TraesCS1A02G088900	TraesCS3B02G123800
	TraesCS1A02G032300	TraesCS1A02G032400	TraesCS1A02G031200	TraesCS1A02G030400	TraesCS1A02G049900	TraesCS1A02G443000	TraesCS1A02G054300	TraesCS1A02G057000	TraesCS1A02G086900	TraesCS1A02G034100	TraesCS1B02G450200		TraesCS1A02G213800	TraesCS1A02G070400	TraesCS1A02G113700	TraesCS1A02G299200	TraesCSU02G250100	TraesCS1A02G080200	TraesCS1A02G086700	TraesCS1A02G088900	TraesCS1A02G138800	TraesCS1B02G003400	TraesCS1A02G050500	TraesCS1A02G098300	TraesCS1D02G026100	TraesCS1A02G103500	TraesCS1A02G090400	TraesCS3D02G542700	TraesCS1A02G318900	TraesCS1B02G258500	TraesCS1B02G100600	TraesCS1A02G161100	TraesCS1B02G393400	TraesCS5B02G013600	TraesCS1A02G122400	TraesCS6A02G419900	TraesCSU02G175200	TraesCS1A02G129100	TraesCS1A02G132800	TraesCS1A02G210200			TraesCS2A02G018800	TraesCS1A02G090300	TraesCS3B02G171200
	TraesCS1A02G032400	TraesCS1A02G032500	TraesCS1A02G031300	TraesCS1A02G030500	TraesCS1A02G050000	TraesCS1A02G445700	TraesCS1A02G054900	TraesCS1A02G057200	TraesCS1A02G087100	TraesCS1A02G034200	TraesCS1B02G451500		TraesCS1A02G213900	TraesCS1A02G070800	TraesCS1A02G114100	TraesCS1A02G300800	TraesCSU02G260800	TraesCS1A02G080400	TraesCS1A02G087000	TraesCS1A02G089000	TraesCS1A02G139500	TraesCS1B02G003900	TraesCS1A02G050600	TraesCS1A02G098400	TraesCS1D02G032900	TraesCS1A02G103600	TraesCS1A02G090500	TraesCS4A02G022800	TraesCS1A02G319000	TraesCS1B02G264000	TraesCS1B02G106600	TraesCS1A02G161700	TraesCS1B02G396000	TraesCS5B02G022800	TraesCS1A02G122800	TraesCS6B02G017800	TraesCSU02G177900	TraesCS1A02G129400	TraesCS1A02G134500	TraesCS1A02G210400			TraesCS2A02G029400	TraesCS1A02G090400	TraesCS3B02G211300
	TraesCS1A02G032500	TraesCS1A02G032600	TraesCS1A02G031400	TraesCS1A02G030600	TraesCS1A02G050300	TraesCS1A02G445900	TraesCS1A02G055000	TraesCS1A02G057300	TraesCS1A02G087500	TraesCS1A02G034400	TraesCS1B02G455300		TraesCS1A02G214700	TraesCS1A02G071000	TraesCS1A02G114500	TraesCS1A02G301300	TraesCSU02G266600	TraesCS1A02G080700	TraesCS1A02G087500	TraesCS1A02G089100	TraesCS1A02G139600	TraesCS1B02G005500	TraesCS1A02G050800	TraesCS1A02G098600	TraesCS1D02G041800	TraesCS1A02G104300	TraesCS1A02G092900	TraesCS4A02G034700	TraesCS1A02G319100	TraesCS1B02G273500	TraesCS1B02G122500	TraesCS1A02G161900	TraesCS1B02G396100	TraesCS5B02G096900	TraesCS1A02G123500	TraesCS6B02G102500	TraesCSU02G181500	TraesCS1A02G129500	TraesCS1A02G134600	TraesCS1A02G212000			TraesCS2A02G030800	TraesCS1A02G091600	TraesCS3B02G237100
	TraesCS1A02G032600	TraesCS1A02G032700	TraesCS1A02G031900	TraesCS1A02G030700	TraesCS1A02G050500	TraesCS1B02G018500	TraesCS1A02G055100	TraesCS1A02G057400	TraesCS1A02G087600	TraesCS1A02G034600	TraesCS1B02G457300		TraesCS1A02G215300	TraesCS1A02G071657	TraesCS1A02G114700	TraesCS1A02G301400	TraesCSU02G272600	TraesCS1A02G081200	TraesCS1A02G087700	TraesCS1A02G089400	TraesCS1A02G141000	TraesCS1B02G006200	TraesCS1A02G050900	TraesCS1A02G098900	TraesCS1D02G043400	TraesCS1A02G105800	TraesCS1A02G093800	TraesCS4A02G108500	TraesCS1A02G323600	TraesCS1B02G273800	TraesCS1B02G132500	TraesCS1A02G162000	TraesCS1B02G399900	TraesCS5B02G098100	TraesCS1A02G126000	TraesCS6B02G102700	TraesCSU02G182800	TraesCS1A02G130800	TraesCS1A02G134700	TraesCS1A02G222600			TraesCS2A02G035200	TraesCS1A02G091700	TraesCS3B02G238100
	TraesCS1A02G032700	TraesCS1A02G032800	TraesCS1A02G032000	TraesCS1A02G030900	TraesCS1A02G050600	TraesCS1B02G021200	TraesCS1A02G055400	TraesCS1A02G057500	TraesCS1A02G088200	TraesCS1A02G034700	TraesCS1B02G463900		TraesCS1A02G217700	TraesCS1A02G071700	TraesCS1A02G114900	TraesCS1A02G307100		TraesCS1A02G082200	TraesCS1A02G088200	TraesCS1A02G091600	TraesCS1A02G141100	TraesCS1B02G006900	TraesCS1A02G051000	TraesCS1A02G099100	TraesCS1D02G045400	TraesCS1A02G105900	TraesCS1A02G094000	TraesCS4A02G108600	TraesCS1A02G325200	TraesCS1B02G278900	TraesCS1B02G133700	TraesCS1A02G164700	TraesCS1B02G400000	TraesCS5B02G113500	TraesCS1A02G126700	TraesCS6B02G122500	TraesCSU02G187000	TraesCS1A02G131400	TraesCS1A02G135100	TraesCS1A02G224100			TraesCS2A02G039500	TraesCS1A02G094000	TraesCS3B02G283100
	TraesCS1A02G032800	TraesCS1A02G032900	TraesCS1A02G032100	TraesCS1A02G031000	TraesCS1A02G050800	TraesCS1B02G024600	TraesCS1A02G055500	TraesCS1A02G058100	TraesCS1A02G089200	TraesCS1A02G034800	TraesCS1B02G466100		TraesCS1A02G217800	TraesCS1A02G071800	TraesCS1A02G115700	TraesCS1A02G310400		TraesCS1A02G082400	TraesCS1A02G088700	TraesCS1A02G092100	TraesCS1A02G143300	TraesCS1B02G008200	TraesCS1A02G051300	TraesCS1A02G099800	TraesCS1D02G046600	TraesCS1A02G106100	TraesCS1A02G094700	TraesCS4A02G116400	TraesCS1A02G326900	TraesCS1B02G279800	TraesCS1B02G134200	TraesCS1A02G165900	TraesCS1B02G402600	TraesCS5B02G115600	TraesCS1A02G126800	TraesCS6B02G136700	TraesCSU02G188100	TraesCS1A02G131800	TraesCS1A02G135600	TraesCS1A02G225000			TraesCS2A02G042200	TraesCS1A02G094200	TraesCS3B02G286000
	TraesCS1A02G032900	TraesCS1A02G033000	TraesCS1A02G032200	TraesCS1A02G031100	TraesCS1A02G050900	TraesCS1B02G028800	TraesCS1A02G055600	TraesCS1A02G058200	TraesCS1A02G089500	TraesCS1A02G035300	TraesCS1B02G466200		TraesCS1A02G219400	TraesCS1A02G072000	TraesCS1A02G115800	TraesCS1A02G312800		TraesCS1A02G083100	TraesCS1A02G089800	TraesCS1A02G093200	TraesCS1A02G144800	TraesCS1B02G008300	TraesCS1A02G051400	TraesCS1A02G100300	TraesCS1D02G050500	TraesCS1A02G106300	TraesCS1A02G094800	TraesCS4A02G116500	TraesCS1A02G327000	TraesCS1B02G281100	TraesCS1B02G135000	TraesCS1A02G166000	TraesCS1B02G403400	TraesCS5B02G168100	TraesCS1A02G128100	TraesCS6B02G263300	TraesCSU02G200100	TraesCS1A02G131900	TraesCS1A02G135700	TraesCS1A02G226900			TraesCS2A02G068200	TraesCS1A02G094600	TraesCS3B02G290900
	TraesCS1A02G033000	TraesCS1A02G033100	TraesCS1A02G032300	TraesCS1A02G031200	TraesCS1A02G051300	TraesCS1B02G028900	TraesCS1A02G055700	TraesCS1A02G058300	TraesCS1A02G089800	TraesCS1A02G035400	TraesCS1B02G466800		TraesCS1A02G219500	TraesCS1A02G072400	TraesCS1A02G117700	TraesCS1A02G316200		TraesCS1A02G084500	TraesCS1A02G091100	TraesCS1A02G095100	TraesCS1A02G145500	TraesCS1B02G008400	TraesCS1A02G051500	TraesCS1A02G100400	TraesCS1D02G054600	TraesCS1A02G106600	TraesCS1A02G094900	TraesCS4A02G116600	TraesCS1A02G338400	TraesCS1B02G286800	TraesCS1B02G138600	TraesCS1A02G167200	TraesCS1B02G407500	TraesCS5B02G173100	TraesCS1A02G128700	TraesCS6B02G296500	TraesCSU02G205900	TraesCS1A02G132300	TraesCS1A02G136400	TraesCS1A02G227000			TraesCS2A02G086000	TraesCS1A02G094800	TraesCS3B02G301100
	TraesCS1A02G033100	TraesCS1A02G033200	TraesCS1A02G032400	TraesCS1A02G031300	TraesCS1A02G051400	TraesCS1B02G036400	TraesCS1A02G055800	TraesCS1A02G058400	TraesCS1A02G091300	TraesCS1A02G035600	TraesCS1B02G473500		TraesCS1A02G220200	TraesCS1A02G072500	TraesCS1A02G120300	TraesCS1A02G318300		TraesCS1A02G084600	TraesCS1A02G091300	TraesCS1A02G095500	TraesCS1A02G149000	TraesCS1B02G009000	TraesCS1A02G052100	TraesCS1A02G101000	TraesCS1D02G057400	TraesCS1A02G107400	TraesCS1A02G095400	TraesCS4A02G243700	TraesCS1A02G341300	TraesCS1B02G312000	TraesCS1B02G139900	TraesCS1A02G167300	TraesCS1B02G415700	TraesCS5B02G208200	TraesCS1A02G129500	TraesCS6B02G345200	TraesCSU02G206500	TraesCS1A02G132800	TraesCS1A02G136800	TraesCS1A02G228100			TraesCS2A02G091000	TraesCS1A02G096800	TraesCS3B02G305100
	TraesCS1A02G033200	TraesCS1A02G033300	TraesCS1A02G032500	TraesCS1A02G031400	TraesCS1A02G051700	TraesCS1B02G050100	TraesCS1A02G055900	TraesCS1A02G058600	TraesCS1A02G091600	TraesCS1A02G036000	TraesCS1B02G476000		TraesCS1A02G221900	TraesCS1A02G072700	TraesCS1A02G120400	TraesCS1A02G319200		TraesCS1A02G084800	TraesCS1A02G092200	TraesCS1A02G095600	TraesCS1A02G150200	TraesCS1B02G010200	TraesCS1A02G052400	TraesCS1A02G102200	TraesCS1D02G057500	TraesCS1A02G107800	TraesCS1A02G097400	TraesCS4A02G244100	TraesCS1A02G342400	TraesCS1B02G315300	TraesCS1B02G140800	TraesCS1A02G167400	TraesCS1B02G419600	TraesCS5B02G222100	TraesCS1A02G130000	TraesCS6B02G353800	TraesCSU02G207600	TraesCS1A02G134500	TraesCS1A02G137100	TraesCS1A02G231600			TraesCS2A02G098800	TraesCS1A02G097500	TraesCS3B02G338300
	TraesCS1A02G033300	TraesCS1A02G033500	TraesCS1A02G032600	TraesCS1A02G031600	TraesCS1A02G051800	TraesCS1B02G051100	TraesCS1A02G056100	TraesCS1A02G058700	TraesCS1A02G092200	TraesCS1A02G036100	TraesCS1B02G478600		TraesCS1A02G222500	TraesCS1A02G072800	TraesCS1A02G124600	TraesCS1A02G319300		TraesCS1A02G085500	TraesCS1A02G092300	TraesCS1A02G096400	TraesCS1A02G150300	TraesCS1B02G010600	TraesCS1A02G052600	TraesCS1A02G102600	TraesCS1D02G065400	TraesCS1A02G107900	TraesCS1A02G097600	TraesCS4A02G246700	TraesCS1A02G343500	TraesCS1B02G316400	TraesCS1B02G141400	TraesCS1A02G168200	TraesCS1B02G423600	TraesCS5B02G222200	TraesCS1A02G130100	TraesCS6B02G359500	TraesCSU02G209000	TraesCS1A02G134600	TraesCS1A02G137200	TraesCS1A02G231800			TraesCS2A02G103900	TraesCS1A02G097700	TraesCS3B02G345700
	TraesCS1A02G033500	TraesCS1A02G033600	TraesCS1A02G032700	TraesCS1A02G031700	TraesCS1A02G051900	TraesCS1B02G053400	TraesCS1A02G056105	TraesCS1A02G058800	TraesCS1A02G092300	TraesCS1A02G036200	TraesCS1B02G480900		TraesCS1A02G223500	TraesCS1A02G072900	TraesCS1A02G127400	TraesCS1A02G319400		TraesCS1A02G085900	TraesCS1A02G093600	TraesCS1A02G097300	TraesCS1A02G154800	TraesCS1B02G011439	TraesCS1A02G053500	TraesCS1A02G102700	TraesCS1D02G065500	TraesCS1A02G108100	TraesCS1A02G098000	TraesCS4A02G337800	TraesCS1A02G345400	TraesCS1B02G325400	TraesCS1B02G142400	TraesCS1A02G168600	TraesCS1B02G426100	TraesCS5B02G330100	TraesCS1A02G130200	TraesCS6B02G391300	TraesCSU02G209700	TraesCS1A02G135100	TraesCS1A02G138700	TraesCS1A02G231900			TraesCS2A02G106000	TraesCS1A02G098900	TraesCS3B02G363400
	TraesCS1A02G033600	TraesCS1A02G033700	TraesCS1A02G032800	TraesCS1A02G031900	TraesCS1A02G052000	TraesCS1B02G053500	TraesCS1A02G056200	TraesCS1A02G059200	TraesCS1A02G093000	TraesCS1A02G036400	TraesCS1D02G000600		TraesCS1A02G226200	TraesCS1A02G074200	TraesCS1A02G128900	TraesCS1A02G320300		TraesCS1A02G086800	TraesCS1A02G094600	TraesCS1A02G097700	TraesCS1A02G156000	TraesCS1B02G013700	TraesCS1A02G053600	TraesCS1A02G103500	TraesCS1D02G066100	TraesCS1A02G108200	TraesCS1A02G098100	TraesCS4A02G349600	TraesCS1A02G346200	TraesCS1B02G328500	TraesCS1B02G145100	TraesCS1A02G169200	TraesCS1B02G426900	TraesCS5B02G370200	TraesCS1A02G130300	TraesCS6B02G421600	TraesCSU02G210200	TraesCS1A02G135600	TraesCS1A02G138900	TraesCS1A02G232000			TraesCS2A02G109300	TraesCS1A02G100100	TraesCS3B02G370600
	TraesCS1A02G033700	TraesCS1A02G033900	TraesCS1A02G032900	TraesCS1A02G032000	TraesCS1A02G052100	TraesCS1B02G055600	TraesCS1A02G056400	TraesCS1A02G059500	TraesCS1A02G093100	TraesCS1A02G036500	TraesCS1D02G002100		TraesCS1A02G226300	TraesCS1A02G074300	TraesCS1A02G129000	TraesCS1A02G320400		TraesCS1A02G086900	TraesCS1A02G094800	TraesCS1A02G098400	TraesCS1A02G156300	TraesCS1B02G021700	TraesCS1A02G053700	TraesCS1A02G103600	TraesCS1D02G066200	TraesCS1A02G108400	TraesCS1A02G098300	TraesCS4A02G394100	TraesCS1A02G346900	TraesCS1B02G337600	TraesCS1B02G146700	TraesCS1A02G169300	TraesCS1B02G427000	TraesCS5B02G384800	TraesCS1A02G130400	TraesCS6B02G439900	TraesCSU02G212800	TraesCS1A02G135700	TraesCS1A02G139000	TraesCS1A02G234700			TraesCS2A02G110300	TraesCS1A02G100200	TraesCS3B02G433700
	TraesCS1A02G033900	TraesCS1A02G034000	TraesCS1A02G033000	TraesCS1A02G032100	TraesCS1A02G052200	TraesCS1B02G056000	TraesCS1A02G056500	TraesCS1A02G060100	TraesCS1A02G093200	TraesCS1A02G036600	TraesCS1D02G004200		TraesCS1A02G228000	TraesCS1A02G074400	TraesCS1A02G131500	TraesCS1A02G320600		TraesCS1A02G087000	TraesCS1A02G094900	TraesCS1A02G098500	TraesCS1A02G157800	TraesCS1B02G021800	TraesCS1A02G053800	TraesCS1A02G103700	TraesCS1D02G071100	TraesCS1A02G108500	TraesCS1A02G098400	TraesCS4A02G409700	TraesCS1A02G347000	TraesCS1B02G342700	TraesCS1B02G147900	TraesCS1A02G172700	TraesCS1B02G433500	TraesCS5B02G398100	TraesCS1A02G130500	TraesCS6D02G044900	TraesCSU02G213700	TraesCS1A02G136400	TraesCS1A02G141200	TraesCS1A02G237000			TraesCS2A02G115000	TraesCS1A02G100500	TraesCS3B02G460900
	TraesCS1A02G034000	TraesCS1A02G034100	TraesCS1A02G033100	TraesCS1A02G032200	TraesCS1A02G052300	TraesCS1B02G056500	TraesCS1A02G056600	TraesCS1A02G060200	TraesCS1A02G093900	TraesCS1A02G037100	TraesCS1D02G010000		TraesCS1A02G230500	TraesCS1A02G075200	TraesCS1A02G133000	TraesCS1A02G321800		TraesCS1A02G087700	TraesCS1A02G095500	TraesCS1A02G099000	TraesCS1A02G158300	TraesCS1B02G022600	TraesCS1A02G054000	TraesCS1A02G103800	TraesCS1D02G071200	TraesCS1A02G108900	TraesCS1A02G098600	TraesCS4A02G451000	TraesCS1A02G349400	TraesCS1B02G347800	TraesCS1B02G151900	TraesCS1A02G174000	TraesCS1B02G437200	TraesCS5B02G485300	TraesCS1A02G130600	TraesCS6D02G064900	TraesCSU02G214700	TraesCS1A02G136800	TraesCS1A02G141600	TraesCS1A02G240400			TraesCS2A02G115100	TraesCS1A02G101200	TraesCS3B02G553000
	TraesCS1A02G034100	TraesCS1A02G034200	TraesCS1A02G033200	TraesCS1A02G032300	TraesCS1A02G052700	TraesCS1B02G058600	TraesCS1A02G056800	TraesCS1A02G060300	TraesCS1A02G094000	TraesCS1A02G037300	TraesCS1D02G012100		TraesCS1A02G232500	TraesCS1A02G075300	TraesCS1A02G136000	TraesCS1A02G321900		TraesCS1A02G088200	TraesCS1A02G096000	TraesCS1A02G099800	TraesCS1A02G158700	TraesCS1B02G024200	TraesCS1A02G054500	TraesCS1A02G104600	TraesCS1D02G071300	TraesCS1A02G109300	TraesCS1A02G098700	TraesCS4A02G452800	TraesCS1A02G350500	TraesCS1B02G349400	TraesCS1B02G153000	TraesCS1A02G174200	TraesCS1B02G444100	TraesCS5B02G497600	TraesCS1A02G131000	TraesCS6D02G074700	TraesCSU02G215900	TraesCS1A02G137100	TraesCS1A02G141900	TraesCS1A02G240800			TraesCS2A02G116700	TraesCS1A02G104000	TraesCS3B02G582400
	TraesCS1A02G034300	TraesCS1A02G034300	TraesCS1A02G033300	TraesCS1A02G032400	TraesCS1A02G052800	TraesCS1B02G060300	TraesCS1A02G057000	TraesCS1A02G060500	TraesCS1A02G095000	TraesCS1A02G037400	TraesCS1D02G013300		TraesCS1A02G232600	TraesCS1A02G075400	TraesCS1A02G136500	TraesCS1A02G322000		TraesCS1A02G088700	TraesCS1A02G096200	TraesCS1A02G100200	TraesCS1A02G159100	TraesCS1B02G028600	TraesCS1A02G054600	TraesCS1A02G104700	TraesCS1D02G076600	TraesCS1A02G110200	TraesCS1A02G098900	TraesCS4A02G458100	TraesCS1A02G355900	TraesCS1B02G349500	TraesCS1B02G159800	TraesCS1A02G174600	TraesCS1B02G444200	TraesCS5B02G568700	TraesCS1A02G131100	TraesCS6D02G086400	TraesCSU02G219900	TraesCS1A02G137200	TraesCS1A02G143100	TraesCS1A02G240900			TraesCS2A02G129300	TraesCS1A02G104300	TraesCS3D02G002200
	TraesCS1A02G034500	TraesCS1A02G034500	TraesCS1A02G033500	TraesCS1A02G032500	TraesCS1A02G053700	TraesCS1B02G060800	TraesCS1A02G057200	TraesCS1A02G060700	TraesCS1A02G095400	TraesCS1A02G037500	TraesCS1D02G016000		TraesCS1A02G233900	TraesCS1A02G075900	TraesCS1A02G138700	TraesCS1A02G322800		TraesCS1A02G089800	TraesCS1A02G096300	TraesCS1A02G100300	TraesCS1A02G160600	TraesCS1B02G030100	TraesCS1A02G055100	TraesCS1A02G105200	TraesCS1D02G077000	TraesCS1A02G110400	TraesCS1A02G099400	TraesCS4A02G458400	TraesCS1A02G356100	TraesCS1B02G353600	TraesCS1B02G162900	TraesCS1A02G177700	TraesCS1B02G445500	TraesCS5D02G000400	TraesCS1A02G133200	TraesCS6D02G249700	TraesCSU02G226900	TraesCS1A02G138700	TraesCS1A02G143600	TraesCS1A02G241100			TraesCS2A02G129400	TraesCS1A02G104600	TraesCS3D02G065500
	TraesCS1A02G034600	TraesCS1A02G034600	TraesCS1A02G033600	TraesCS1A02G032600	TraesCS1A02G053800	TraesCS1B02G061200	TraesCS1A02G057300	TraesCS1A02G061700	TraesCS1A02G095600	TraesCS1A02G038000	TraesCS1D02G019300		TraesCS1A02G234000	TraesCS1A02G076200	TraesCS1A02G138800	TraesCS1A02G323100		TraesCS1A02G091100	TraesCS1A02G096900	TraesCS1A02G101300	TraesCS1A02G161100	TraesCS1B02G035200	TraesCS1A02G055200	TraesCS1A02G105400	TraesCS1D02G087500	TraesCS1A02G112400	TraesCS1A02G099500	TraesCS4B02G021300	TraesCS1A02G357100	TraesCS1B02G359400	TraesCS1B02G171200	TraesCS1A02G179700	TraesCS1B02G447000	TraesCS5D02G008300	TraesCS1A02G133300	TraesCS6D02G257000	TraesCSU02G230200	TraesCS1A02G138900	TraesCS1A02G144000	TraesCS1A02G241600			TraesCS2A02G141600	TraesCS1A02G106000	TraesCS3D02G077900
	TraesCS1A02G034700	TraesCS1A02G034700	TraesCS1A02G033700	TraesCS1A02G032700	TraesCS1A02G054000	TraesCS1B02G062800	TraesCS1A02G057400	TraesCS1A02G062200	TraesCS1A02G096000	TraesCS1A02G038200	TraesCS1D02G021751		TraesCS1A02G235700	TraesCS1A02G076300	TraesCS1A02G139200	TraesCS1A02G323300		TraesCS1A02G091300	TraesCS1A02G098800	TraesCS1A02G102600	TraesCS1A02G161500	TraesCS1B02G035800	TraesCS1A02G055300	TraesCS1A02G106600	TraesCS1D02G089100	TraesCS1A02G112600	TraesCS1A02G099800	TraesCS4B02G079900	TraesCS1A02G369300	TraesCS1B02G359500	TraesCS1B02G172600	TraesCS1A02G180000	TraesCS1B02G447100	TraesCS5D02G008400	TraesCS1A02G134900	TraesCS6D02G265500	TraesCSU02G234900	TraesCS1A02G139000	TraesCS1A02G144100	TraesCS1A02G243400			TraesCS2A02G150600	TraesCS1A02G106100	TraesCS3D02G100000
	TraesCS1A02G034900	TraesCS1A02G034900	TraesCS1A02G033900	TraesCS1A02G032800	TraesCS1A02G054400	TraesCS1B02G064400	TraesCS1A02G057500	TraesCS1A02G062400	TraesCS1A02G096100	TraesCS1A02G038300	TraesCS1D02G024800		TraesCS1A02G236200	TraesCS1A02G076900	TraesCS1A02G139400	TraesCS1A02G325700		TraesCS1A02G092200	TraesCS1A02G099200	TraesCS1A02G102900	TraesCS1A02G161600	TraesCS1B02G036200	TraesCS1A02G055400	TraesCS1A02G106700	TraesCS1D02G089200	TraesCS1A02G112700	TraesCS1A02G099900	TraesCS4B02G135000	TraesCS1A02G370600	TraesCS1B02G359800	TraesCS1B02G187000	TraesCS1A02G181900	TraesCS1B02G452300	TraesCS5D02G008500	TraesCS1A02G135000	TraesCS6D02G303000	TraesCSU02G238100	TraesCS1A02G141200	TraesCS1A02G144700	TraesCS1A02G243900			TraesCS2A02G161800	TraesCS1A02G106900	TraesCS3D02G101800
	TraesCS1A02G035000	TraesCS1A02G035000	TraesCS1A02G034000	TraesCS1A02G032900	TraesCS1A02G055300	TraesCS1B02G070600	TraesCS1A02G058000	TraesCS1A02G063300	TraesCS1A02G097100	TraesCS1A02G038400	TraesCS1D02G024900		TraesCS1A02G237700	TraesCS1A02G077700	TraesCS1A02G140700	TraesCS1A02G327500		TraesCS1A02G092300	TraesCS1A02G099400	TraesCS1A02G103000	TraesCS1A02G163900	TraesCS1B02G038800	TraesCS1A02G056000	TraesCS1A02G107000	TraesCS1D02G090400	TraesCS1A02G112900	TraesCS1A02G100300	TraesCS4B02G278400	TraesCS1A02G376700	TraesCS1B02G361000	TraesCS1B02G192200	TraesCS1A02G182200	TraesCS1B02G455800	TraesCS5D02G008600	TraesCS1A02G135300	TraesCS6D02G341400	TraesCSU02G243900	TraesCS1A02G141600	TraesCS1A02G144900	TraesCS1A02G244800			TraesCS2A02G171000	TraesCS1A02G107000	TraesCS3D02G150200
	TraesCS1A02G035100	TraesCS1A02G035100	TraesCS1A02G034100	TraesCS1A02G033000	TraesCS1A02G055400	TraesCS1B02G070700	TraesCS1A02G058300	TraesCS1A02G063400	TraesCS1A02G097200	TraesCS1A02G038500	TraesCS1D02G025000		TraesCS1A02G238000	TraesCS1A02G078200	TraesCS1A02G140800	TraesCS1A02G331300		TraesCS1A02G093600	TraesCS1A02G100700	TraesCS1A02G104100	TraesCS1A02G164800	TraesCS1B02G041700	TraesCS1A02G056700	TraesCS1A02G107300	TraesCS1D02G106400	TraesCS1A02G113300	TraesCS1A02G100400	TraesCS4B02G310500	TraesCS1A02G376800	TraesCS1B02G373100	TraesCS1B02G203400	TraesCS1A02G183200	TraesCS1B02G455900	TraesCS5D02G008700	TraesCS1A02G135700	TraesCS6D02G356600	TraesCSU02G249300	TraesCS1A02G141900	TraesCS1A02G145000	TraesCS1A02G245000			TraesCS2A02G195900	TraesCS1A02G107200	TraesCS3D02G150300
	TraesCS1A02G035200	TraesCS1A02G035200	TraesCS1A02G034200	TraesCS1A02G033100	TraesCS1A02G055500	TraesCS1B02G074700	TraesCS1A02G058400	TraesCS1A02G063500	TraesCS1A02G099000	TraesCS1A02G038600	TraesCS1D02G025800		TraesCS1A02G239300	TraesCS1A02G078600	TraesCS1A02G141200	TraesCS1A02G332800		TraesCS1A02G094800	TraesCS1A02G101000	TraesCS1A02G104200	TraesCS1A02G165300	TraesCS1B02G043800	TraesCS1A02G056900	TraesCS1A02G108400	TraesCS1D02G109200	TraesCS1A02G114700	TraesCS1A02G101100	TraesCS4B02G310600	TraesCS1A02G376900	TraesCS1B02G378700	TraesCS1B02G203500	TraesCS1A02G183400	TraesCS1B02G457100	TraesCS5D02G010400	TraesCS1A02G136300	TraesCS6D02G406000	TraesCSU02G252300	TraesCS1A02G142600	TraesCS1A02G145100	TraesCS1A02G245900			TraesCS2A02G201700	TraesCS1A02G107300	TraesCS3D02G208500
	TraesCS1A02G035300	TraesCS1A02G035300	TraesCS1A02G034300	TraesCS1A02G033200	TraesCS1A02G055600	TraesCS1B02G078900	TraesCS1A02G058500	TraesCS1A02G063600	TraesCS1A02G099100	TraesCS1A02G038800	TraesCS1D02G032800		TraesCS1A02G241700	TraesCS1A02G078800	TraesCS1A02G141300	TraesCS1A02G333000		TraesCS1A02G094900	TraesCS1A02G101100	TraesCS1A02G104300	TraesCS1A02G166100	TraesCS1B02G053400	TraesCS1A02G057800	TraesCS1A02G108500	TraesCS1D02G110600	TraesCS1A02G115000	TraesCS1A02G101800	TraesCS4B02G334300	TraesCS1A02G377000	TraesCS1B02G379500	TraesCS1B02G208000	TraesCS1A02G185200	TraesCS1B02G458300	TraesCS5D02G010500	TraesCS1A02G136700	TraesCS6D02G406100	TraesCSU02G262600	TraesCS1A02G143100	TraesCS1A02G145400	TraesCS1A02G246100			TraesCS2A02G206400	TraesCS1A02G108600	TraesCS3D02G213400
	TraesCS1A02G035400	TraesCS1A02G035400	TraesCS1A02G034500	TraesCS1A02G033300	TraesCS1A02G055700	TraesCS1B02G079000	TraesCS1A02G058600	TraesCS1A02G064000	TraesCS1A02G099600	TraesCS1A02G038828	TraesCS1D02G035900		TraesCS1A02G241800	TraesCS1A02G079500	TraesCS1A02G141700	TraesCS1A02G336400		TraesCS1A02G095200	TraesCS1A02G101400	TraesCS1A02G106200	TraesCS1A02G167200	TraesCS1B02G053500	TraesCS1A02G058000	TraesCS1A02G108900	TraesCS1D02G114200	TraesCS1A02G115300	TraesCS1A02G102400	TraesCS4B02G334400	TraesCS1A02G377100	TraesCS1B02G390900	TraesCS1B02G215200	TraesCS1A02G185300	TraesCS1B02G459400	TraesCS5D02G010600	TraesCS1A02G136800	TraesCS7A02G053600	TraesCSU02G268100	TraesCS1A02G144000	TraesCS1A02G145800	TraesCS1A02G246700			TraesCS2A02G217200	TraesCS1A02G109000	TraesCS3D02G213500
	TraesCS1A02G035600	TraesCS1A02G035600	TraesCS1A02G034600	TraesCS1A02G033700	TraesCS1A02G055900	TraesCS1B02G081900	TraesCS1A02G058700	TraesCS1A02G064800	TraesCS1A02G099700	TraesCS1A02G039000	TraesCS1D02G038300		TraesCS1A02G247400	TraesCS1A02G080600	TraesCS1A02G142300	TraesCS1A02G346000		TraesCS1A02G095500	TraesCS1A02G101500	TraesCS1A02G107700	TraesCS1A02G167300	TraesCS1B02G061800	TraesCS1A02G058100	TraesCS1A02G109700	TraesCS1D02G116200	TraesCS1A02G115700	TraesCS1A02G102600	TraesCS4B02G357100	TraesCS1A02G377200	TraesCS1B02G398100	TraesCS1B02G224400	TraesCS1A02G187300	TraesCS1B02G460800	TraesCS5D02G010700	TraesCS1A02G137500	TraesCS7A02G058300		TraesCS1A02G144700	TraesCS1A02G145900	TraesCS1A02G248200			TraesCS2A02G226400	TraesCS1A02G110700	TraesCS3D02G238200
	TraesCS1A02G035800	TraesCS1A02G035800	TraesCS1A02G034700	TraesCS1A02G033800	TraesCS1A02G056400	TraesCS1B02G084600	TraesCS1A02G058800	TraesCS1A02G064900	TraesCS1A02G099900	TraesCS1A02G039100	TraesCS1D02G038700		TraesCS1A02G248300	TraesCS1A02G080700	TraesCS1A02G143500	TraesCS1A02G347100		TraesCS1A02G096000	TraesCS1A02G101600	TraesCS1A02G108200	TraesCS1A02G167400	TraesCS1B02G064200	TraesCS1A02G058300	TraesCS1A02G110400	TraesCS1D02G126000	TraesCS1A02G115800	TraesCS1A02G102700	TraesCS4B02G399500	TraesCS1A02G377600	TraesCS1B02G399200	TraesCS1B02G225000	TraesCS1A02G187700	TraesCS1B02G460900	TraesCS5D02G011500	TraesCS1A02G138600	TraesCS7A02G058400		TraesCS1A02G144900	TraesCS1A02G146900	TraesCS1A02G248500			TraesCS2A02G241800	TraesCS1A02G110800	TraesCS3D02G279200
	TraesCS1A02G035900	TraesCS1A02G035900	TraesCS1A02G034900	TraesCS1A02G033900	TraesCS1A02G056500	TraesCS1B02G084700	TraesCS1A02G059000	TraesCS1A02G065000	TraesCS1A02G100000	TraesCS1A02G039400	TraesCS1D02G039200		TraesCS1A02G257000	TraesCS1A02G081000	TraesCS1A02G144000	TraesCS1A02G347200		TraesCS1A02G096200	TraesCS1A02G102800	TraesCS1A02G108800	TraesCS1A02G168200	TraesCS1B02G067300	TraesCS1A02G058400	TraesCS1A02G111500	TraesCS1D02G128400	TraesCS1A02G116200	TraesCS1A02G102800	TraesCS4D02G036600	TraesCS1A02G378300	TraesCS1B02G410000	TraesCS1B02G228900	TraesCS1A02G187800	TraesCS1B02G469800	TraesCS5D02G011600	TraesCS1A02G139500	TraesCS7A02G108100		TraesCS1A02G145000	TraesCS1A02G147600	TraesCS1A02G249200			TraesCS2A02G241900	TraesCS1A02G112000	TraesCS3D02G294400
	TraesCS1A02G036000	TraesCS1A02G036000	TraesCS1A02G035000	TraesCS1A02G034000	TraesCS1A02G056600	TraesCS1B02G088700	TraesCS1A02G059100	TraesCS1A02G065400	TraesCS1A02G100100	TraesCS1A02G039600	TraesCS1D02G040100		TraesCS1A02G257100	TraesCS1A02G081400	TraesCS1A02G145900	TraesCS1A02G350900		TraesCS1A02G096300	TraesCS1A02G102900	TraesCS1A02G110700	TraesCS1A02G168600	TraesCS1B02G070700	TraesCS1A02G058500	TraesCS1A02G112000	TraesCS1D02G149800	TraesCS1A02G116300	TraesCS1A02G103500	TraesCS4D02G036700	TraesCS1A02G378400	TraesCS1B02G410700	TraesCS1B02G233300	TraesCS1A02G188300	TraesCS1B02G471100	TraesCS5D02G020300	TraesCS1A02G140600	TraesCS7A02G141800		TraesCS1A02G145100	TraesCS1A02G147700	TraesCS1A02G250400			TraesCS2A02G242000	TraesCS1A02G112100	TraesCS3D02G294500
	TraesCS1A02G036100	TraesCS1A02G036300	TraesCS1A02G035100	TraesCS1A02G034100	TraesCS1A02G056800	TraesCS1B02G089100	TraesCS1A02G059200	TraesCS1A02G065500	TraesCS1A02G100200	TraesCS1A02G039900	TraesCS1D02G043000		TraesCS1A02G257300	TraesCS1A02G082300	TraesCS1A02G146000	TraesCS1A02G351000		TraesCS1A02G096900	TraesCS1A02G104300	TraesCS1A02G110800	TraesCS1A02G168800	TraesCS1B02G070800	TraesCS1A02G059200	TraesCS1A02G112400	TraesCS1D02G150700	TraesCS1A02G117400	TraesCS1A02G103600	TraesCS4D02G067200	TraesCS1A02G379300	TraesCS1B02G414200	TraesCS1B02G250400	TraesCS1A02G188500	TraesCS1B02G476700	TraesCS5D02G031300	TraesCS1A02G140700	TraesCS7A02G270700		TraesCS1A02G145400	TraesCS1A02G148000	TraesCS1A02G253800			TraesCS2A02G242100	TraesCS1A02G112500	TraesCS3D02G305200
	TraesCS1A02G036300	TraesCS1A02G036500	TraesCS1A02G035200	TraesCS1A02G034200	TraesCS1A02G057000	TraesCS1B02G094300	TraesCS1A02G059500	TraesCS1A02G065700	TraesCS1A02G100500	TraesCS1A02G040300	TraesCS1D02G045900		TraesCS1A02G257500	TraesCS1A02G083300	TraesCS1A02G148000	TraesCS1A02G351200		TraesCS1A02G098000	TraesCS1A02G105000	TraesCS1A02G111100	TraesCS1A02G169500	TraesCS1B02G071300	TraesCS1A02G059900	TraesCS1A02G112900	TraesCS1D02G164200	TraesCS1A02G117500	TraesCS1A02G103700	TraesCS4D02G105700	TraesCS1A02G379400	TraesCS1B02G434800	TraesCS1B02G253300	TraesCS1A02G189000	TraesCS1B02G477000	TraesCS5D02G046900	TraesCS1A02G140900	TraesCS7A02G329300		TraesCS1A02G145800	TraesCS1A02G149800	TraesCS1A02G256100			TraesCS2A02G242200	TraesCS1A02G112600	TraesCS3D02G325000
	TraesCS1A02G036500	TraesCS1A02G036700	TraesCS1A02G035300	TraesCS1A02G034300	TraesCS1A02G057200	TraesCS1B02G095800	TraesCS1A02G059600	TraesCS1A02G065800	TraesCS1A02G100600	TraesCS1A02G040400	TraesCS1D02G046000		TraesCS1A02G259500	TraesCS1A02G083400	TraesCS1A02G148300	TraesCS1A02G356300		TraesCS1A02G098100	TraesCS1A02G105100	TraesCS1A02G111500	TraesCS1A02G170800	TraesCS1B02G071500	TraesCS1A02G060100	TraesCS1A02G113300	TraesCS1D02G168000	TraesCS1A02G117600	TraesCS1A02G103800	TraesCS4D02G289300	TraesCS1A02G381700	TraesCS1B02G438600	TraesCS1B02G256000	TraesCS1A02G189400	TraesCS1B02G478700	TraesCS5D02G060900	TraesCS1A02G141000	TraesCS7A02G333900		TraesCS1A02G145900	TraesCS1A02G150400	TraesCS1A02G256200			TraesCS2A02G242300	TraesCS1A02G113000	TraesCS3D02G372000
	TraesCS1A02G036700	TraesCS1A02G036800	TraesCS1A02G035600	TraesCS1A02G034500	TraesCS1A02G057300	TraesCS1B02G096400	TraesCS1A02G059700	TraesCS1A02G066000	TraesCS1A02G101000	TraesCS1A02G040500	TraesCS1D02G048300		TraesCS1A02G259600	TraesCS1A02G083900	TraesCS1A02G152400	TraesCS1A02G356600		TraesCS1A02G098300	TraesCS1A02G105600	TraesCS1A02G111600	TraesCS1A02G170900	TraesCS1B02G072000	TraesCS1A02G060200	TraesCS1A02G114300	TraesCS1D02G170800	TraesCS1A02G117700	TraesCS1A02G105200	TraesCS4D02G333900	TraesCS1A02G383200	TraesCS1B02G438800	TraesCS1B02G258500	TraesCS1A02G191900	TraesCS1B02G480700	TraesCS5D02G079100	TraesCS1A02G142400	TraesCS7A02G451000		TraesCS1A02G146900	TraesCS1A02G150500	TraesCS1A02G256500			TraesCS2A02G261200	TraesCS1A02G113100	TraesCS3D02G440800
	TraesCS1A02G036800	TraesCS1A02G037100	TraesCS1A02G035800	TraesCS1A02G034900	TraesCS1A02G057400	TraesCS1B02G098100	TraesCS1A02G060100	TraesCS1A02G066200	TraesCS1A02G101100	TraesCS1A02G040600	TraesCS1D02G054000		TraesCS1A02G261500	TraesCS1A02G084000	TraesCS1A02G152500	TraesCS1A02G357500		TraesCS1A02G098600	TraesCS1A02G106400	TraesCS1A02G112200	TraesCS1A02G171800	TraesCS1B02G073000	TraesCS1A02G060300	TraesCS1A02G114800	TraesCS1D02G170900	TraesCS1A02G118700	TraesCS1A02G105300	TraesCS4D02G334000	TraesCS1A02G383300	TraesCS1B02G439200	TraesCS1B02G264000	TraesCS1A02G195300	TraesCS1D02G003300	TraesCS5D02G084600	TraesCS1A02G142500	TraesCS7A02G451100		TraesCS1A02G147600	TraesCS1A02G150700	TraesCS1A02G257400			TraesCS2A02G271800	TraesCS1A02G113400	TraesCS3D02G483600
	TraesCS1A02G037200	TraesCS1A02G037200	TraesCS1A02G036000	TraesCS1A02G035000	TraesCS1A02G057500	TraesCS1B02G104000	TraesCS1A02G060200	TraesCS1A02G066300	TraesCS1A02G101900	TraesCS1A02G040700	TraesCS1D02G062200		TraesCS1A02G261600	TraesCS1A02G084200	TraesCS1A02G155200	TraesCS1A02G358100		TraesCS1A02G098800	TraesCS1A02G106500	TraesCS1A02G112300	TraesCS1A02G171900	TraesCS1B02G073800	TraesCS1A02G060500	TraesCS1A02G114900	TraesCS1D02G171000	TraesCS1A02G118800	TraesCS1A02G105400	TraesCS4D02G349500	TraesCS1A02G384100	TraesCS1B02G440500	TraesCS1B02G266000	TraesCS1A02G195700	TraesCS1D02G003700	TraesCS5D02G091100	TraesCS1A02G143200	TraesCS7A02G480100		TraesCS1A02G147700	TraesCS1A02G151500	TraesCS1A02G259200			TraesCS2A02G281600	TraesCS1A02G113800	TraesCS3D02G486100
	TraesCS1A02G037300	TraesCS1A02G037300	TraesCS1A02G036100	TraesCS1A02G035100	TraesCS1A02G058100	TraesCS1B02G116200	TraesCS1A02G060300	TraesCS1A02G066400	TraesCS1A02G102000	TraesCS1A02G040800	TraesCS1D02G064000		TraesCS1A02G262700	TraesCS1A02G084300	TraesCS1A02G155800	TraesCS1A02G358200		TraesCS1A02G099200	TraesCS1A02G106800	TraesCS1A02G112500	TraesCS1A02G174400	TraesCS1B02G078700	TraesCS1A02G060600	TraesCS1A02G115000	TraesCS1D02G177700	TraesCS1A02G119200	TraesCS1A02G105800	TraesCS4D02G352300	TraesCS1A02G386700	TraesCS1B02G453000	TraesCS1B02G273300	TraesCS1A02G196000	TraesCS1D02G003800	TraesCS5D02G103500	TraesCS1A02G143600	TraesCS7A02G526000		TraesCS1A02G148400	TraesCS1A02G151600	TraesCS1A02G260400			TraesCS2A02G291000	TraesCS1A02G114600	TraesCS3D02G486200
	TraesCS1A02G037400	TraesCS1A02G037400	TraesCS1A02G036300	TraesCS1A02G035200	TraesCS1A02G058300	TraesCS1B02G116300	TraesCS1A02G060500	TraesCS1A02G066500	TraesCS1A02G102100	TraesCS1A02G041100	TraesCS1D02G064100		TraesCS1A02G265700	TraesCS1A02G084600	TraesCS1A02G156000	TraesCS1A02G359900		TraesCS1A02G101400	TraesCS1A02G107800	TraesCS1A02G112600	TraesCS1A02G177200	TraesCS1B02G079100	TraesCS1A02G060900	TraesCS1A02G115800	TraesCS1D02G180100	TraesCS1A02G119500	TraesCS1A02G106100	TraesCS4D02G357400	TraesCS1A02G387100	TraesCS1B02G455700	TraesCS1B02G273800	TraesCS1A02G196200	TraesCS1D02G007800	TraesCS5D02G109800	TraesCS1A02G144400	TraesCS7A02G565488		TraesCS1A02G148900	TraesCS1A02G151700	TraesCS1A02G260900			TraesCS2A02G297900	TraesCS1A02G115200	TraesCS4A02G079700
	TraesCS1A02G037500	TraesCS1A02G037500	TraesCS1A02G036500	TraesCS1A02G035300	TraesCS1A02G058400	TraesCS1B02G117800	TraesCS1A02G060700	TraesCS1A02G066521	TraesCS1A02G102600	TraesCS1A02G041200	TraesCS1D02G066900		TraesCS1A02G271400	TraesCS1A02G085200	TraesCS1A02G159000	TraesCS1A02G360100		TraesCS1A02G101500	TraesCS1A02G107900	TraesCS1A02G112700	TraesCS1A02G177900	TraesCS1B02G079300	TraesCS1A02G061100	TraesCS1A02G116200	TraesCS1D02G180200	TraesCS1A02G119900	TraesCS1A02G106700	TraesCS5A02G001500	TraesCS1A02G387600	TraesCS1B02G470300	TraesCS1B02G278900	TraesCS1A02G196300	TraesCS1D02G007900	TraesCS5D02G136700	TraesCS1A02G144900	TraesCS7B02G097700		TraesCS1A02G149800	TraesCS1A02G151900	TraesCS1A02G261000			TraesCS2A02G305900	TraesCS1A02G115700	TraesCS4A02G085900
	TraesCS1A02G037600	TraesCS1A02G037600	TraesCS1A02G036700	TraesCS1A02G035400	TraesCS1A02G058500	TraesCS1B02G121400	TraesCS1A02G061600	TraesCS1A02G066600	TraesCS1A02G102700	TraesCS1A02G041400	TraesCS1D02G067617		TraesCS1A02G274200	TraesCS1A02G085700	TraesCS1A02G159400	TraesCS1A02G360200		TraesCS1A02G101600	TraesCS1A02G108000	TraesCS1A02G114600	TraesCS1A02G184600	TraesCS1B02G079400	TraesCS1A02G061200	TraesCS1A02G116400	TraesCS1D02G180300	TraesCS1A02G121400	TraesCS1A02G107000	TraesCS5A02G015000	TraesCS1A02G387700	TraesCS1B02G471800	TraesCS1B02G279800	TraesCS1A02G196900	TraesCS1D02G011800	TraesCS5D02G137100	TraesCS1A02G145700	TraesCS7B02G232900		TraesCS1A02G150400	TraesCS1A02G155000	TraesCS1A02G261300			TraesCS2A02G310700	TraesCS1A02G117600	TraesCS4A02G133400
	TraesCS1A02G037700	TraesCS1A02G037700	TraesCS1A02G036800	TraesCS1A02G035600	TraesCS1A02G058600	TraesCS1B02G125500	TraesCS1A02G061700	TraesCS1A02G066800	TraesCS1A02G102800	TraesCS1A02G041500	TraesCS1D02G070600		TraesCS1A02G275200	TraesCS1A02G085900	TraesCS1A02G160200	TraesCS1A02G362300		TraesCS1A02G102800	TraesCS1A02G108900	TraesCS1A02G114700	TraesCS1A02G184800	TraesCS1B02G079800	TraesCS1A02G061500	TraesCS1A02G116700	TraesCS1D02G180600	TraesCS1A02G122200	TraesCS1A02G107300	TraesCS5A02G199800	TraesCS1A02G388300	TraesCS1B02G472300	TraesCS1B02G286000	TraesCS1A02G199900	TraesCS1D02G013100	TraesCS5D02G155200	TraesCS1A02G145900	TraesCS7B02G262300		TraesCS1A02G150500	TraesCS1A02G156100	TraesCS1A02G261600			TraesCS2A02G316900	TraesCS1A02G117700	TraesCS4A02G164600
	TraesCS1A02G037800	TraesCS1A02G037800	TraesCS1A02G037200	TraesCS1A02G035700	TraesCS1A02G058700	TraesCS1B02G129100	TraesCS1A02G062200	TraesCS1A02G067000	TraesCS1A02G104300	TraesCS1A02G041600	TraesCS1D02G070700		TraesCS1A02G275600	TraesCS1A02G086200	TraesCS1A02G161200	TraesCS1A02G364300		TraesCS1A02G103300	TraesCS1A02G109200	TraesCS1A02G114900	TraesCS1A02G188600	TraesCS1B02G080800	TraesCS1A02G062000	TraesCS1A02G116800	TraesCS1D02G180700	TraesCS1A02G122300	TraesCS1A02G108400	TraesCS5A02G199900	TraesCS1A02G389200	TraesCS1B02G474800	TraesCS1B02G288700	TraesCS1A02G200100	TraesCS1D02G013200	TraesCS5D02G188000	TraesCS1A02G147600	TraesCS7B02G262400		TraesCS1A02G151500	TraesCS1A02G156400	TraesCS1A02G261700			TraesCS2A02G317000	TraesCS1A02G118700	TraesCS4A02G205500
	TraesCS1A02G037900	TraesCS1A02G037900	TraesCS1A02G037300	TraesCS1A02G035800	TraesCS1A02G058800	TraesCS1B02G132000	TraesCS1A02G062400	TraesCS1A02G067100	TraesCS1A02G104500	TraesCS1A02G041700	TraesCS1D02G071100		TraesCS1A02G276200	TraesCS1A02G086300	TraesCS1A02G161300	TraesCS1A02G366700		TraesCS1A02G104300	TraesCS1A02G109400	TraesCS1A02G116200	TraesCS1A02G188700	TraesCS1B02G085900	TraesCS1A02G062100	TraesCS1A02G117300	TraesCS1D02G180800	TraesCS1A02G123200	TraesCS1A02G108500	TraesCS5A02G245000	TraesCS1A02G394800	TraesCS1D02G000400	TraesCS1B02G288900	TraesCS1A02G200400	TraesCS1D02G021100	TraesCS5D02G231100	TraesCS1A02G147700	TraesCS7B02G289600		TraesCS1A02G151600	TraesCS1A02G157500	TraesCS1A02G262300			TraesCS2A02G332600	TraesCS1A02G120100	TraesCS4A02G239100
	TraesCS1A02G038100	TraesCS1A02G038100	TraesCS1A02G037400	TraesCS1A02G035900	TraesCS1A02G059200	TraesCS1B02G135100	TraesCS1A02G063000	TraesCS1A02G067300	TraesCS1A02G104600	TraesCS1A02G041800	TraesCS1D02G071200		TraesCS1A02G278400	TraesCS1A02G086800	TraesCS1A02G161400	TraesCS1A02G368400		TraesCS1A02G104700	TraesCS1A02G109500	TraesCS1A02G116400	TraesCS1A02G189300	TraesCS1B02G085955	TraesCS1A02G064200	TraesCS1A02G117500	TraesCS1D02G181200	TraesCS1A02G123400	TraesCS1A02G108900	TraesCS5A02G247800	TraesCS1A02G400100	TraesCS1D02G003400	TraesCS1B02G300200	TraesCS1A02G200700	TraesCS1D02G025500	TraesCS5D02G251900	TraesCS1A02G147800	TraesCS7B02G382300		TraesCS1A02G151700	TraesCS1A02G160200	TraesCS1A02G262900			TraesCS2A02G334000	TraesCS1A02G120600	TraesCS4A02G240900
	TraesCS1A02G038200	TraesCS1A02G038200	TraesCS1A02G037500	TraesCS1A02G036000	TraesCS1A02G059500	TraesCS1B02G136000	TraesCS1A02G063300	TraesCS1A02G067400	TraesCS1A02G105000	TraesCS1A02G042100	TraesCS1D02G071300		TraesCS1A02G280300	TraesCS1A02G086900	TraesCS1A02G161600	TraesCS1A02G368500		TraesCS1A02G105500	TraesCS1A02G109700	TraesCS1A02G117000	TraesCS1A02G189400	TraesCS1B02G086000	TraesCS1A02G064300	TraesCS1A02G117600	TraesCS1D02G181300	TraesCS1A02G123500	TraesCS1A02G109300	TraesCS5A02G280100	TraesCS1A02G400800	TraesCS1D02G006800	TraesCS1B02G302300	TraesCS1A02G201000	TraesCS1D02G029400	TraesCS5D02G345300	TraesCS1A02G148400	TraesCS7B02G470200		TraesCS1A02G151900	TraesCS1A02G160300	TraesCS1A02G263300			TraesCS2A02G337600	TraesCS1A02G120700	TraesCS4A02G241000
	TraesCS1A02G038300	TraesCS1A02G038300	TraesCS1A02G037600	TraesCS1A02G036100	TraesCS1A02G059700	TraesCS1B02G137700	TraesCS1A02G063400	TraesCS1A02G067462	TraesCS1A02G105100	TraesCS1A02G042200	TraesCS1D02G072300		TraesCS1A02G285500	TraesCS1A02G087500	TraesCS1A02G162800	TraesCS1A02G368800		TraesCS1A02G106000	TraesCS1A02G110700	TraesCS1A02G117100	TraesCS1A02G189500	TraesCS1B02G086100	TraesCS1A02G064500	TraesCS1A02G117800	TraesCS1D02G181400	TraesCS1A02G126200	TraesCS1A02G110200	TraesCS5A02G340000	TraesCS1A02G400900	TraesCS1D02G014300	TraesCS1B02G312000	TraesCS1A02G201600	TraesCS1D02G034800	TraesCS5D02G345400	TraesCS1A02G148500	TraesCS7D02G048200		TraesCS1A02G155000	TraesCS1A02G160400	TraesCS1A02G263800			TraesCS2A02G337700	TraesCS1A02G122400	TraesCS4A02G245100
	TraesCS1A02G038800	TraesCS1A02G038600	TraesCS1A02G037700	TraesCS1A02G036300	TraesCS1A02G060200	TraesCS1B02G142100	TraesCS1A02G063500	TraesCS1A02G067472	TraesCS1A02G105500	TraesCS1A02G042400	TraesCS1D02G075500		TraesCS1A02G285600	TraesCS1A02G087900	TraesCS1A02G164500	TraesCS1A02G368900		TraesCS1A02G106800	TraesCS1A02G110800	TraesCS1A02G117500	TraesCS1A02G192200	TraesCS1B02G086700	TraesCS1A02G065000	TraesCS1A02G117900	TraesCS1D02G181500	TraesCS1A02G127100	TraesCS1A02G110800	TraesCS5A02G440100	TraesCS1A02G408900	TraesCS1D02G014400	TraesCS1B02G315300	TraesCS1A02G202000	TraesCS1D02G044700	TraesCS5D02G345500	TraesCS1A02G148600	TraesCS7D02G048800		TraesCS1A02G156100	TraesCS1A02G164500	TraesCS1A02G263900			TraesCS2A02G341900	TraesCS1A02G122600	TraesCS4A02G279700
	TraesCS1A02G038828	TraesCS1A02G038800	TraesCS1A02G037800	TraesCS1A02G036400	TraesCS1A02G060300	TraesCS1B02G143500	TraesCS1A02G063600	TraesCS1A02G067500	TraesCS1A02G105600	TraesCS1A02G042500	TraesCS1D02G075900		TraesCS1A02G285700	TraesCS1A02G088100	TraesCS1A02G164600	TraesCS1A02G370700		TraesCS1A02G107900	TraesCS1A02G111400	TraesCS1A02G117600	TraesCS1A02G195000	TraesCS1B02G086800	TraesCS1A02G065300	TraesCS1A02G119500	TraesCS1D02G181600	TraesCS1A02G127200	TraesCS1A02G111900	TraesCS5A02G446700	TraesCS1A02G415300	TraesCS1D02G014700	TraesCS1B02G328500	TraesCS1A02G203200	TraesCS1D02G047800	TraesCS5D02G345600	TraesCS1A02G148700	TraesCS7D02G078200		TraesCS1A02G156400	TraesCS1A02G164600	TraesCS1A02G267100			TraesCS2A02G347800	TraesCS1A02G122700	TraesCS4A02G296500
	TraesCS1A02G039100	TraesCS1A02G039100	TraesCS1A02G037900	TraesCS1A02G036500	TraesCS1A02G060500	TraesCS1B02G145600	TraesCS1A02G064000	TraesCS1A02G067600	TraesCS1A02G105800	TraesCS1A02G043000	TraesCS1D02G076000		TraesCS1A02G286500	TraesCS1A02G088600	TraesCS1A02G164800	TraesCS1A02G374200		TraesCS1A02G108000	TraesCS1A02G111800	TraesCS1A02G118400	TraesCS1A02G195200	TraesCS1B02G091600	TraesCS1A02G065400	TraesCS1A02G119900	TraesCS1D02G181700	TraesCS1A02G127300	TraesCS1A02G112100	TraesCS5A02G469300	TraesCS1A02G422300	TraesCS1D02G014900	TraesCS1B02G329100	TraesCS1A02G204600	TraesCS1D02G048900	TraesCS5D02G365900	TraesCS1A02G148800	TraesCS7D02G144600		TraesCS1A02G157500	TraesCS1A02G165600	TraesCS1A02G268000			TraesCS2A02G347900	TraesCS1A02G123300	TraesCS4A02G367200
	TraesCS1A02G039300	TraesCS1A02G039300	TraesCS1A02G038100	TraesCS1A02G036700	TraesCS1A02G060700	TraesCS1B02G145700	TraesCS1A02G064800	TraesCS1A02G067700	TraesCS1A02G105900	TraesCS1A02G043100	TraesCS1D02G089600		TraesCS1A02G286700	TraesCS1A02G088700	TraesCS1A02G165400	TraesCS1A02G379400		TraesCS1A02G109200	TraesCS1A02G112900	TraesCS1A02G118500	TraesCS1A02G196200	TraesCS1B02G092600	TraesCS1A02G065500	TraesCS1A02G121400	TraesCS1D02G181800	TraesCS1A02G127900	TraesCS1A02G112400	TraesCS5A02G469400	TraesCS1A02G422600	TraesCS1D02G016700	TraesCS1B02G333400	TraesCS1A02G204700	TraesCS1D02G049000	TraesCS5D02G393000	TraesCS1A02G150200	TraesCS7D02G238800		TraesCS1A02G160200	TraesCS1A02G166000	TraesCS1A02G268100			TraesCS2A02G348000	TraesCS1A02G123700	TraesCS4A02G379000
	TraesCS1A02G039400	TraesCS1A02G039400	TraesCS1A02G038200	TraesCS1A02G036800	TraesCS1A02G061700	TraesCS1B02G169800	TraesCS1A02G065200	TraesCS1A02G067800	TraesCS1A02G106300	TraesCS1A02G043400	TraesCS1D02G090200		TraesCS1A02G288000	TraesCS1A02G089200	TraesCS1A02G165500	TraesCS1A02G381800		TraesCS1A02G109400	TraesCS1A02G114100	TraesCS1A02G119000	TraesCS1A02G196300	TraesCS1B02G093300	TraesCS1A02G065600	TraesCS1A02G121500	TraesCS1D02G181900	TraesCS1A02G128900	TraesCS1A02G112900	TraesCS5A02G479900	TraesCS1A02G422700	TraesCS1D02G019100	TraesCS1B02G337600	TraesCS1A02G205200	TraesCS1D02G050000	TraesCS5D02G424100	TraesCS1A02G150500	TraesCS7D02G238900		TraesCS1A02G160300	TraesCS1A02G166800	TraesCS1A02G268200			TraesCS2A02G372200	TraesCS1A02G124500	TraesCS4A02G413300
	TraesCS1A02G039800	TraesCS1A02G039800	TraesCS1A02G038300	TraesCS1A02G037000	TraesCS1A02G062100	TraesCS1B02G173900	TraesCS1A02G065400	TraesCS1A02G068000	TraesCS1A02G106400	TraesCS1A02G044000	TraesCS1D02G090800		TraesCS1A02G293200	TraesCS1A02G089300	TraesCS1A02G166000	TraesCS1A02G383400		TraesCS1A02G109500	TraesCS1A02G114300	TraesCS1A02G120100	TraesCS1A02G198100	TraesCS1B02G094600	TraesCS1A02G065700	TraesCS1A02G122300	TraesCS1D02G182000	TraesCS1A02G129600	TraesCS1A02G113300	TraesCS5A02G480000	TraesCS1A02G423400	TraesCS1D02G020900	TraesCS1B02G337800	TraesCS1A02G207200	TraesCS1D02G050600	TraesCS5D02G424200	TraesCS1A02G150600	TraesCS7D02G292700		TraesCS1A02G160400	TraesCS1A02G167200	TraesCS1A02G269000			TraesCS2A02G372400	TraesCS1A02G125800	TraesCS4A02G413400
	TraesCS1A02G039900	TraesCS1A02G039900	TraesCS1A02G038800	TraesCS1A02G037100	TraesCS1A02G063000	TraesCS1B02G174900	TraesCS1A02G065500	TraesCS1A02G068200	TraesCS1A02G106500	TraesCS1A02G044100	TraesCS1D02G103400		TraesCS1A02G293700	TraesCS1A02G089400	TraesCS1A02G166100	TraesCS1A02G383600		TraesCS1A02G110400	TraesCS1A02G115000	TraesCS1A02G120800	TraesCS1A02G198200	TraesCS1B02G096300	TraesCS1A02G065900	TraesCS1A02G122800	TraesCS1D02G182100	TraesCS1A02G129700	TraesCS1A02G114200	TraesCS5A02G522400	TraesCS1A02G427800	TraesCS1D02G034500	TraesCS1B02G339800	TraesCS1A02G207800	TraesCS1D02G050700	TraesCS5D02G429100	TraesCS1A02G150700	TraesCS7D02G467100		TraesCS1A02G161600	TraesCS1A02G169100	TraesCS1A02G270100			TraesCS2A02G376100	TraesCS1A02G127000	TraesCS4A02G418500
	TraesCS1A02G040000	TraesCS1A02G040100	TraesCS1A02G038828	TraesCS1A02G037200	TraesCS1A02G063300	TraesCS1B02G180800	TraesCS1A02G065600	TraesCS1A02G068300	TraesCS1A02G106700	TraesCS1A02G044200	TraesCS1D02G112600		TraesCS1A02G293800	TraesCS1A02G089800	TraesCS1A02G166300	TraesCS1A02G384400		TraesCS1A02G111400	TraesCS1A02G115100	TraesCS1A02G120900	TraesCS1A02G198700	TraesCS1B02G096700	TraesCS1A02G066100	TraesCS1A02G124200	TraesCS1D02G182200	TraesCS1A02G129900	TraesCS1A02G114300	TraesCS5A02G530400	TraesCS1A02G438800	TraesCS1D02G034600	TraesCS1B02G340400	TraesCS1A02G208200	TraesCS1D02G050800	TraesCS5D02G429200	TraesCS1A02G151700	TraesCS7D02G467200		TraesCS1A02G164000	TraesCS1A02G169200	TraesCS1A02G270500			TraesCS2A02G376500	TraesCS1A02G127700	TraesCS4A02G419400
	TraesCS1A02G040100	TraesCS1A02G040200	TraesCS1A02G039100	TraesCS1A02G037300	TraesCS1A02G063400	TraesCS1B02G181000	TraesCS1A02G065700	TraesCS1A02G068400	TraesCS1A02G107200	TraesCS1A02G044300	TraesCS1D02G119500		TraesCS1A02G294000	TraesCS1A02G089900	TraesCS1A02G166400	TraesCS1A02G384500		TraesCS1A02G111800	TraesCS1A02G115600	TraesCS1A02G121500	TraesCS1A02G199400	TraesCS1B02G101000	TraesCS1A02G066300	TraesCS1A02G125000	TraesCS1D02G182300	TraesCS1A02G130000	TraesCS1A02G114900	TraesCS5A02G548100	TraesCS1A02G440300	TraesCS1D02G035900	TraesCS1B02G341400	TraesCS1A02G212400	TraesCS1D02G054200	TraesCS5D02G435200	TraesCS1A02G151900	TraesCS7D02G473900		TraesCS1A02G164500	TraesCS1A02G169900	TraesCS1A02G272300			TraesCS2A02G381900	TraesCS1A02G128300	TraesCS4A02G486900
	TraesCS1A02G040200	TraesCS1A02G040300	TraesCS1A02G039300	TraesCS1A02G037400	TraesCS1A02G064000	TraesCS1B02G181300	TraesCS1A02G065800	TraesCS1A02G068500	TraesCS1A02G107500	TraesCS1A02G044500	TraesCS1D02G142500		TraesCS1A02G294200	TraesCS1A02G090600	TraesCS1A02G167000	TraesCS1A02G385900		TraesCS1A02G114100	TraesCS1A02G116400	TraesCS1A02G122200	TraesCS1A02G199700	TraesCS1B02G104300	TraesCS1A02G067000	TraesCS1A02G126100	TraesCS1D02G182400	TraesCS1A02G130100	TraesCS1A02G115800	TraesCS5A02G556100	TraesCS1A02G440600	TraesCS1D02G037100	TraesCS1B02G341500	TraesCS1A02G213000	TraesCS1D02G055500	TraesCS5D02G458100	TraesCS1A02G153500	TraesCSU02G000100		TraesCS1A02G165600	TraesCS1A02G171000	TraesCS1A02G272400			TraesCS2A02G398900	TraesCS1A02G129000	TraesCS4B02G029800
	TraesCS1A02G040300	TraesCS1A02G040600	TraesCS1A02G039400	TraesCS1A02G037500	TraesCS1A02G064100	TraesCS1B02G182500	TraesCS1A02G066000	TraesCS1A02G069300	TraesCS1A02G108800	TraesCS1A02G044600	TraesCS1D02G142600		TraesCS1A02G294300	TraesCS1A02G090700	TraesCS1A02G168500	TraesCS1A02G386000		TraesCS1A02G114300	TraesCS1A02G117800	TraesCS1A02G122700	TraesCS1A02G200700	TraesCS1B02G110400	TraesCS1A02G067100	TraesCS1A02G126400	TraesCS1D02G185600	TraesCS1A02G130200	TraesCS1A02G116200	TraesCS5B02G041700	TraesCS1A02G440700	TraesCS1D02G040448	TraesCS1B02G347800	TraesCS1A02G214400	TraesCS1D02G063700	TraesCS5D02G458200	TraesCS1A02G153600	TraesCSU02G027200		TraesCS1A02G166000	TraesCS1A02G172300	TraesCS1A02G273200			TraesCS2A02G413800	TraesCS1A02G129200	TraesCS4B02G030200
	TraesCS1A02G040600	TraesCS1A02G040700	TraesCS1A02G039800	TraesCS1A02G037600	TraesCS1A02G064700	TraesCS1B02G185200	TraesCS1A02G066200	TraesCS1A02G069500	TraesCS1A02G109300	TraesCS1A02G044700	TraesCS1D02G148500		TraesCS1A02G295300	TraesCS1A02G090800	TraesCS1A02G168600	TraesCS1A02G386100		TraesCS1A02G114700	TraesCS1A02G117900	TraesCS1A02G123700	TraesCS1A02G200800	TraesCS1B02G113200	TraesCS1A02G067200	TraesCS1A02G127000	TraesCS1D02G193500	TraesCS1A02G130300	TraesCS1A02G116400	TraesCS5B02G052500	TraesCS1A02G441900	TraesCS1D02G041800	TraesCS1B02G349300	TraesCS1A02G214500	TraesCS1D02G065000	TraesCS5D02G458300	TraesCS1A02G153900	TraesCSU02G027300		TraesCS1A02G166300	TraesCS1A02G172600	TraesCS1A02G273300			TraesCS2A02G420300	TraesCS1A02G129400	TraesCS4B02G096800
	TraesCS1A02G040700	TraesCS1A02G040900	TraesCS1A02G039900	TraesCS1A02G037700	TraesCS1A02G064900	TraesCS1B02G185300	TraesCS1A02G066300	TraesCS1A02G069600	TraesCS1A02G109400	TraesCS1A02G044900	TraesCS1D02G162400		TraesCS1A02G295400	TraesCS1A02G090900	TraesCS1A02G170700	TraesCS1A02G386800		TraesCS1A02G115200	TraesCS1A02G118000	TraesCS1A02G123800	TraesCS1A02G201300	TraesCS1B02G119200	TraesCS1A02G067500	TraesCS1A02G127100	TraesCS1D02G193600	TraesCS1A02G130400	TraesCS1A02G116700	TraesCS5B02G052600	TraesCS1A02G443900	TraesCS1D02G046100	TraesCS1B02G349400	TraesCS1A02G214900	TraesCS1D02G067980	TraesCS5D02G458500	TraesCS1A02G155300	TraesCSU02G027400		TraesCS1A02G167200	TraesCS1A02G173200	TraesCS1A02G273500			TraesCS2A02G420800	TraesCS1A02G133300	TraesCS4B02G118300
	TraesCS1A02G040900	TraesCS1A02G041100	TraesCS1A02G040100	TraesCS1A02G037800	TraesCS1A02G065200	TraesCS1B02G185500	TraesCS1A02G066400	TraesCS1A02G069700	TraesCS1A02G109500	TraesCS1A02G045300	TraesCS1D02G175500		TraesCS1A02G297200	TraesCS1A02G091000	TraesCS1A02G171000	TraesCS1A02G388000		TraesCS1A02G115600	TraesCS1A02G119000	TraesCS1A02G124000	TraesCS1A02G202800	TraesCS1B02G120900	TraesCS1A02G067900	TraesCS1A02G127200	TraesCS1D02G200700	TraesCS1A02G130500	TraesCS1A02G116800	TraesCS5B02G052700	TraesCS1A02G444000	TraesCS1D02G048000	TraesCS1B02G349500	TraesCS1A02G216900	TraesCS1D02G069400	TraesCS5D02G459000	TraesCS1A02G156200	TraesCSU02G039300		TraesCS1A02G169100	TraesCS1A02G173300	TraesCS1A02G275300			TraesCS2A02G433500	TraesCS1A02G133500	TraesCS4B02G158100
	TraesCS1A02G041000	TraesCS1A02G041200	TraesCS1A02G040200	TraesCS1A02G037900	TraesCS1A02G065300	TraesCS1B02G185700	TraesCS1A02G066500	TraesCS1A02G069900	TraesCS1A02G109600	TraesCS1A02G045400	TraesCS1D02G175600		TraesCS1A02G300300	TraesCS1A02G091200	TraesCS1A02G173600	TraesCS1A02G389700		TraesCS1A02G116300	TraesCS1A02G119100	TraesCS1A02G124600	TraesCS1A02G202900	TraesCS1B02G121100	TraesCS1A02G068000	TraesCS1A02G127300	TraesCS1D02G200800	TraesCS1A02G131200	TraesCS1A02G117300	TraesCS5B02G052800	TraesCS1A02G445700	TraesCS1D02G052800	TraesCS1B02G353600	TraesCS1A02G219000	TraesCS1D02G080000	TraesCS5D02G493400	TraesCS1A02G156600			TraesCS1A02G169200	TraesCS1A02G174100	TraesCS1A02G277600			TraesCS2A02G433600	TraesCS1A02G133800	TraesCS4B02G173900
	TraesCS1A02G041100	TraesCS1A02G041300	TraesCS1A02G040300	TraesCS1A02G038100	TraesCS1A02G065400	TraesCS1B02G185900	TraesCS1A02G066521	TraesCS1A02G070200	TraesCS1A02G109700	TraesCS1A02G045600	TraesCS1D02G178700		TraesCS1A02G300900	TraesCS1A02G091700	TraesCS1A02G173700	TraesCS1A02G389800		TraesCS1A02G116400	TraesCS1A02G119900	TraesCS1A02G126800	TraesCS1A02G203400	TraesCS1B02G121200	TraesCS1A02G068300	TraesCS1A02G127600	TraesCS1D02G201300	TraesCS1A02G131500	TraesCS1A02G117400	TraesCS5B02G060000	TraesCS1B02G002700	TraesCS1D02G054700	TraesCS1B02G357200	TraesCS1A02G219600	TraesCS1D02G081600	TraesCS6A02G021100	TraesCS1A02G157500			TraesCS1A02G170000	TraesCS1A02G175700	TraesCS1A02G280100			TraesCS2A02G437200	TraesCS1A02G133900	TraesCS4B02G222900
	TraesCS1A02G041200	TraesCS1A02G041400	TraesCS1A02G040600	TraesCS1A02G038200	TraesCS1A02G065700	TraesCS1B02G189900	TraesCS1A02G066600	TraesCS1A02G070300	TraesCS1A02G109800	TraesCS1A02G045700	TraesCS1D02G178800		TraesCS1A02G301200	TraesCS1A02G092200	TraesCS1A02G174100	TraesCS1A02G390600		TraesCS1A02G117800	TraesCS1A02G120000	TraesCS1A02G127000	TraesCS1A02G203800	TraesCS1B02G121700	TraesCS1A02G069100	TraesCS1A02G127900	TraesCS1D02G201400	TraesCS1A02G132500	TraesCS1A02G117800	TraesCS5B02G085700	TraesCS1B02G004900	TraesCS1D02G059600	TraesCS1B02G359800	TraesCS1A02G221300	TraesCS1D02G084600	TraesCS6A02G056100	TraesCS1A02G157800			TraesCS1A02G171000	TraesCS1A02G176800	TraesCS1A02G281800			TraesCS2A02G442700	TraesCS1A02G134300	TraesCS4B02G277800
	TraesCS1A02G041300	TraesCS1A02G041500	TraesCS1A02G040700	TraesCS1A02G038300	TraesCS1A02G065800	TraesCS1B02G198100	TraesCS1A02G066800	TraesCS1A02G070400	TraesCS1A02G110100	TraesCS1A02G045800	TraesCS1D02G178900		TraesCS1A02G303200	TraesCS1A02G092300	TraesCS1A02G174700	TraesCS1A02G390700		TraesCS1A02G117900	TraesCS1A02G120600	TraesCS1A02G127600	TraesCS1A02G203900	TraesCS1B02G122100	TraesCS1A02G069200	TraesCS1A02G128300	TraesCS1D02G242900	TraesCS1A02G132800	TraesCS1A02G117900	TraesCS5B02G085800	TraesCS1B02G006100	TraesCS1D02G063000	TraesCS1B02G361000	TraesCS1A02G222000	TraesCS1D02G085200	TraesCS6A02G264500	TraesCS1A02G158800			TraesCS1A02G171700	TraesCS1A02G179500	TraesCS1A02G282200			TraesCS2A02G448800	TraesCS1A02G135100	TraesCS4B02G292900
	TraesCS1A02G041400	TraesCS1A02G041600	TraesCS1A02G040900	TraesCS1A02G038400	TraesCS1A02G065900	TraesCS1B02G198400	TraesCS1A02G067000	TraesCS1A02G070600	TraesCS1A02G110200	TraesCS1A02G046000	TraesCS1D02G179000		TraesCS1A02G303400	TraesCS1A02G092800	TraesCS1A02G175900	TraesCS1A02G394900		TraesCS1A02G118000	TraesCS1A02G120700	TraesCS1A02G128000	TraesCS1A02G204100	TraesCS1B02G124700	TraesCS1A02G069400	TraesCS1A02G129200	TraesCS1D02G253500	TraesCS1A02G132900	TraesCS1A02G119000	TraesCS5B02G118000	TraesCS1B02G006800	TraesCS1D02G064500	TraesCS1B02G361200	TraesCS1A02G222900	TraesCS1D02G086900	TraesCS6A02G264600	TraesCS1A02G159400			TraesCS1A02G171800	TraesCS1A02G179600	TraesCS1A02G282400			TraesCS2A02G459800	TraesCS1A02G136200	TraesCS4B02G300000
	TraesCS1A02G041500	TraesCS1A02G041700	TraesCS1A02G041100	TraesCS1A02G038800	TraesCS1A02G066000	TraesCS1B02G198500	TraesCS1A02G067100	TraesCS1A02G070700	TraesCS1A02G111000	TraesCS1A02G046300	TraesCS1D02G179100		TraesCS1A02G303700	TraesCS1A02G093300	TraesCS1A02G176700	TraesCS1A02G395000		TraesCS1A02G118900	TraesCS1A02G123700	TraesCS1A02G128600	TraesCS1A02G204900	TraesCS1B02G125200	TraesCS1A02G069500	TraesCS1A02G129600	TraesCS1D02G257000	TraesCS1A02G134300	TraesCS1A02G119200	TraesCS5B02G137300	TraesCS1B02G008100	TraesCS1D02G069800	TraesCS1B02G367700	TraesCS1A02G223400	TraesCS1D02G088400	TraesCS6A02G264700	TraesCS1A02G159500			TraesCS1A02G172300	TraesCS1A02G179800	TraesCS1A02G282500			TraesCS2A02G467200	TraesCS1A02G136800	TraesCS4B02G309300
	TraesCS1A02G041600	TraesCS1A02G041800	TraesCS1A02G041200	TraesCS1A02G038828	TraesCS1A02G066200	TraesCS1B02G198700	TraesCS1A02G067200	TraesCS1A02G071300	TraesCS1A02G111100	TraesCS1A02G046400	TraesCS1D02G181700		TraesCS1A02G303800	TraesCS1A02G094900	TraesCS1A02G177200	TraesCS1A02G395400		TraesCS1A02G119000	TraesCS1A02G124200	TraesCS1A02G129100	TraesCS1A02G205000	TraesCS1B02G129900	TraesCS1A02G069700	TraesCS1A02G129800	TraesCS1D02G259000	TraesCS1A02G134400	TraesCS1A02G121200	TraesCS5B02G143800	TraesCS1B02G011439	TraesCS1D02G069900	TraesCS1B02G371500	TraesCS1A02G224100	TraesCS1D02G095300	TraesCS6A02G279100	TraesCS1A02G160700			TraesCS1A02G172600	TraesCS1A02G180400	TraesCS1A02G282600			TraesCS2A02G478100	TraesCS1A02G138300	TraesCS4B02G316400
	TraesCS1A02G041700	TraesCS1A02G042200	TraesCS1A02G041300	TraesCS1A02G039000	TraesCS1A02G066300	TraesCS1B02G201300	TraesCS1A02G067300	TraesCS1A02G071600	TraesCS1A02G111800	TraesCS1A02G046600	TraesCS1D02G181800		TraesCS1A02G304100	TraesCS1A02G095200	TraesCS1A02G177300	TraesCS1A02G395500		TraesCS1A02G119100	TraesCS1A02G124600	TraesCS1A02G129400	TraesCS1A02G205200	TraesCS1B02G133500	TraesCS1A02G069800	TraesCS1A02G130000	TraesCS1D02G260200	TraesCS1A02G134500	TraesCS1A02G121500	TraesCS5B02G206700	TraesCS1B02G011484	TraesCS1D02G073900	TraesCS1B02G373100	TraesCS1A02G224400	TraesCS1D02G095500	TraesCS6A02G285600	TraesCS1A02G160900			TraesCS1A02G174100	TraesCS1A02G183700	TraesCS1A02G282900			TraesCS2A02G481300	TraesCS1A02G139000	TraesCS4B02G316500
	TraesCS1A02G041800	TraesCS1A02G042500	TraesCS1A02G041400	TraesCS1A02G039100	TraesCS1A02G066400	TraesCS1B02G203300	TraesCS1A02G067400	TraesCS1A02G071657	TraesCS1A02G113400	TraesCS1A02G046700	TraesCS1D02G181900		TraesCS1A02G304200	TraesCS1A02G096600	TraesCS1A02G177400	TraesCS1A02G396200		TraesCS1A02G119400	TraesCS1A02G124900	TraesCS1A02G129500	TraesCS1A02G206800	TraesCS1B02G135700	TraesCS1A02G070000	TraesCS1A02G130100	TraesCS1D02G262400	TraesCS1A02G138400	TraesCS1A02G122300	TraesCS5B02G206800	TraesCS1B02G018100	TraesCS1D02G076600	TraesCS1B02G378700	TraesCS1A02G227000	TraesCS1D02G098900	TraesCS6A02G285700	TraesCS1A02G161300			TraesCS1A02G175700	TraesCS1A02G185100	TraesCS1A02G283000			TraesCS2A02G484600	TraesCS1A02G139200	TraesCS4B02G337100
	TraesCS1A02G042100	TraesCS1A02G042700	TraesCS1A02G041500	TraesCS1A02G039200	TraesCS1A02G066500	TraesCS1B02G206100	TraesCS1A02G067600	TraesCS1A02G071700	TraesCS1A02G113600	TraesCS1A02G047100	TraesCS1D02G182000		TraesCS1A02G305200	TraesCS1A02G096700	TraesCS1A02G177800	TraesCS1A02G396300		TraesCS1A02G119900	TraesCS1A02G125300	TraesCS1A02G129600	TraesCS1A02G207900	TraesCS1B02G135800	TraesCS1A02G070400	TraesCS1A02G130200	TraesCS1D02G269000	TraesCS1A02G138600	TraesCS1A02G124300	TraesCS5B02G234800	TraesCS1B02G018300	TraesCS1D02G077600	TraesCS1B02G379500	TraesCS1A02G227800	TraesCS1D02G100300	TraesCS6A02G294400	TraesCS1A02G161400			TraesCS1A02G176500	TraesCS1A02G185300	TraesCS1A02G283800			TraesCS2A02G496400	TraesCS1A02G140800	TraesCS4B02G384700
	TraesCS1A02G042500	TraesCS1A02G042800	TraesCS1A02G041600	TraesCS1A02G039300	TraesCS1A02G066521	TraesCS1B02G207600	TraesCS1A02G067700	TraesCS1A02G071800	TraesCS1A02G113700	TraesCS1A02G047400	TraesCS1D02G182100		TraesCS1A02G309400	TraesCS1A02G097300	TraesCS1A02G178100	TraesCS1A02G397000		TraesCS1A02G120700	TraesCS1A02G125500	TraesCS1A02G131300	TraesCS1A02G208200	TraesCS1B02G136300	TraesCS1A02G070700	TraesCS1A02G130300	TraesCS1D02G272700	TraesCS1A02G138900	TraesCS1A02G125000	TraesCS5B02G234900	TraesCS1B02G020200	TraesCS1D02G079500	TraesCS1B02G380200	TraesCS1A02G229100	TraesCS1D02G103600	TraesCS6A02G348000	TraesCS1A02G162200			TraesCS1A02G176800	TraesCS1A02G186100	TraesCS1A02G286800			TraesCS2A02G502400	TraesCS1A02G140900	TraesCS4B02G387300
	TraesCS1A02G042700	TraesCS1A02G042900	TraesCS1A02G041700	TraesCS1A02G039400	TraesCS1A02G066600	TraesCS1B02G207700	TraesCS1A02G067800	TraesCS1A02G072000	TraesCS1A02G113800	TraesCS1A02G047500	TraesCS1D02G182200		TraesCS1A02G309900	TraesCS1A02G097500	TraesCS1A02G179700	TraesCS1A02G397100		TraesCS1A02G120800	TraesCS1A02G126000	TraesCS1A02G132600	TraesCS1A02G209100	TraesCS1B02G136400	TraesCS1A02G070800	TraesCS1A02G130400	TraesCS1D02G277100	TraesCS1A02G139300	TraesCS1A02G126100	TraesCS5B02G259800	TraesCS1B02G020400	TraesCS1D02G079800	TraesCS1B02G380300	TraesCS1A02G229200	TraesCS1D02G104500	TraesCS6A02G348100	TraesCS1A02G162300			TraesCS1A02G179400	TraesCS1A02G186600	TraesCS1A02G287500			TraesCS2A02G515400	TraesCS1A02G141000	TraesCS4B02G387400
	TraesCS1A02G042800	TraesCS1A02G043000	TraesCS1A02G041800	TraesCS1A02G039600	TraesCS1A02G067300	TraesCS1B02G207800	TraesCS1A02G068000	TraesCS1A02G072100	TraesCS1A02G113900	TraesCS1A02G047700	TraesCS1D02G182300		TraesCS1A02G310000	TraesCS1A02G097600	TraesCS1A02G179800	TraesCS1A02G398300		TraesCS1A02G122600	TraesCS1A02G126200	TraesCS1A02G134700	TraesCS1A02G209500	TraesCS1B02G139500	TraesCS1A02G070900	TraesCS1A02G130500	TraesCS1D02G281500	TraesCS1A02G139500	TraesCS1A02G126200	TraesCS5B02G263000	TraesCS1B02G021000	TraesCS1D02G080000	TraesCS1B02G383900	TraesCS1A02G230100	TraesCS1D02G104800	TraesCS6A02G361800	TraesCS1A02G163000			TraesCS1A02G179500	TraesCS1A02G187000	TraesCS1A02G290500			TraesCS2A02G519500	TraesCS1A02G141400	TraesCS4D02G026000
	TraesCS1A02G042900	TraesCS1A02G043100	TraesCS1A02G042100	TraesCS1A02G039800	TraesCS1A02G067400	TraesCS1B02G218000	TraesCS1A02G068200	TraesCS1A02G072200	TraesCS1A02G114100	TraesCS1A02G048000	TraesCS1D02G182400		TraesCS1A02G310400	TraesCS1A02G099300	TraesCS1A02G180000	TraesCS1A02G399000		TraesCS1A02G122700	TraesCS1A02G126300	TraesCS1A02G135300	TraesCS1A02G210100	TraesCS1B02G146400	TraesCS1A02G071000	TraesCS1A02G130700	TraesCS1D02G281600	TraesCS1A02G142300	TraesCS1A02G126800	TraesCS5B02G263300	TraesCS1B02G021100	TraesCS1D02G083500	TraesCS1B02G385000	TraesCS1A02G236800	TraesCS1D02G105500	TraesCS6B02G014100	TraesCS1A02G164300			TraesCS1A02G179600	TraesCS1A02G187300	TraesCS1A02G291700			TraesCS2A02G520800	TraesCS1A02G141500	TraesCS4D02G026400
	TraesCS1A02G043000	TraesCS1A02G043200	TraesCS1A02G042500	TraesCS1A02G039900	TraesCS1A02G067600	TraesCS1B02G218100	TraesCS1A02G068300	TraesCS1A02G072600	TraesCS1A02G114800	TraesCS1A02G048100	TraesCS1D02G188600		TraesCS1A02G310800	TraesCS1A02G099600	TraesCS1A02G180300	TraesCS1A02G399100		TraesCS1A02G123600	TraesCS1A02G127100	TraesCS1A02G136700	TraesCS1A02G210200	TraesCS1B02G147200	TraesCS1A02G071800	TraesCS1A02G131000	TraesCS1D02G290700	TraesCS1A02G142800	TraesCS1A02G126900	TraesCS5B02G263400	TraesCS1B02G021800	TraesCS1D02G090400	TraesCS1B02G390900	TraesCS1A02G237700	TraesCS1D02G108000	TraesCS6B02G089100	TraesCS1A02G164800			TraesCS1A02G179800	TraesCS1A02G190700	TraesCS1A02G291800			TraesCS2A02G523800	TraesCS1A02G142000	TraesCS4D02G030500
	TraesCS1A02G043100	TraesCS1A02G043300	TraesCS1A02G042700	TraesCS1A02G040100	TraesCS1A02G068100	TraesCS1B02G218200	TraesCS1A02G068400	TraesCS1A02G072700	TraesCS1A02G115000	TraesCS1A02G048400	TraesCS1D02G195700		TraesCS1A02G310900	TraesCS1A02G099700	TraesCS1A02G181900	TraesCS1A02G400100		TraesCS1A02G123700	TraesCS1A02G127200	TraesCS1A02G136800	TraesCS1A02G210500	TraesCS1B02G149500	TraesCS1A02G073200	TraesCS1A02G131100	TraesCS1D02G292400	TraesCS1A02G143100	TraesCS1A02G127000	TraesCS5B02G443900	TraesCS1B02G023000	TraesCS1D02G098700	TraesCS1B02G398100	TraesCS1A02G238300	TraesCS1D02G108300	TraesCS6B02G089200	TraesCS1A02G165300			TraesCS1A02G180400	TraesCS1A02G190800	TraesCS1A02G292000			TraesCS2A02G543700	TraesCS1A02G142100	TraesCS4D02G051700
	TraesCS1A02G043200	TraesCS1A02G043500	TraesCS1A02G042800	TraesCS1A02G040200	TraesCS1A02G068200	TraesCS1B02G224800	TraesCS1A02G068500	TraesCS1A02G072800	TraesCS1A02G115200	TraesCS1A02G048500	TraesCS1D02G196000		TraesCS1A02G311100	TraesCS1A02G100200	TraesCS1A02G183400	TraesCS1A02G400400		TraesCS1A02G124200	TraesCS1A02G127300	TraesCS1A02G137600	TraesCS1A02G211400	TraesCS1B02G151300	TraesCS1A02G074000	TraesCS1A02G131400	TraesCS1D02G296200	TraesCS1A02G144100	TraesCS1A02G127100	TraesCS5B02G475400	TraesCS1B02G023100	TraesCS1D02G106400	TraesCS1B02G398800	TraesCS1A02G238600	TraesCS1D02G108400	TraesCS6B02G166600	TraesCS1A02G165800			TraesCS1A02G183700	TraesCS1A02G191300	TraesCS1A02G292200			TraesCS2A02G548400	TraesCS1A02G143100	TraesCS4D02G085300
	TraesCS1A02G043300	TraesCS1A02G043600	TraesCS1A02G042900	TraesCS1A02G040300	TraesCS1A02G068300	TraesCS1B02G227300	TraesCS1A02G069100	TraesCS1A02G072982	TraesCS1A02G115900	TraesCS1A02G048600	TraesCS1D02G199900		TraesCS1A02G311700	TraesCS1A02G101100	TraesCS1A02G184000	TraesCS1A02G403600		TraesCS1A02G124300	TraesCS1A02G127700	TraesCS1A02G137900	TraesCS1A02G211500	TraesCS1B02G153300	TraesCS1A02G074100	TraesCS1A02G131500	TraesCS1D02G302500	TraesCS1A02G144400	TraesCS1A02G127200	TraesCS5B02G501000	TraesCS1B02G026900	TraesCS1D02G106600	TraesCS1B02G399200	TraesCS1A02G239100	TraesCS1D02G111700	TraesCS6B02G185600	TraesCS1A02G166100			TraesCS1A02G185100	TraesCS1A02G191500	TraesCS1A02G292400			TraesCS2A02G548700	TraesCS1A02G143200	TraesCS4D02G086000
	TraesCS1A02G043500	TraesCS1A02G043700	TraesCS1A02G043000	TraesCS1A02G040400	TraesCS1A02G068400	TraesCS1B02G227900	TraesCS1A02G069200	TraesCS1A02G072986	TraesCS1A02G116300	TraesCS1A02G048700	TraesCS1D02G203700		TraesCS1A02G312800	TraesCS1A02G102300	TraesCS1A02G185100	TraesCS1A02G403700		TraesCS1A02G124600	TraesCS1A02G127800	TraesCS1A02G138500	TraesCS1A02G211800	TraesCS1B02G153600	TraesCS1A02G074200	TraesCS1A02G131800	TraesCS1D02G302600	TraesCS1A02G145600	TraesCS1A02G127300	TraesCS5B02G511600	TraesCS1B02G028600	TraesCS1D02G110100	TraesCS1B02G401300	TraesCS1A02G240800	TraesCS1D02G114100	TraesCS6B02G185700	TraesCS1A02G166200			TraesCS1A02G185200	TraesCS1A02G193100	TraesCS1A02G294000			TraesCS2A02G553300	TraesCS1A02G143600	TraesCS4D02G086300
	TraesCS1A02G043700	TraesCS1A02G043800	TraesCS1A02G043100	TraesCS1A02G040500	TraesCS1A02G068500	TraesCS1B02G228500	TraesCS1A02G069300	TraesCS1A02G073000	TraesCS1A02G116800	TraesCS1A02G048800	TraesCS1D02G205000		TraesCS1A02G315300	TraesCS1A02G102500	TraesCS1A02G185200	TraesCS1A02G404300		TraesCS1A02G124900	TraesCS1A02G128200	TraesCS1A02G138800	TraesCS1A02G212800	TraesCS1B02G156700	TraesCS1A02G074300	TraesCS1A02G132800	TraesCS1D02G312000	TraesCS1A02G146600	TraesCS1A02G127900	TraesCS5B02G536100	TraesCS1B02G029600	TraesCS1D02G116200	TraesCS1B02G401400	TraesCS1A02G242400	TraesCS1D02G118800	TraesCS6B02G230500	TraesCS1A02G166900			TraesCS1A02G185300	TraesCS1A02G193200	TraesCS1A02G294100			TraesCS2A02G560800	TraesCS1A02G144100	TraesCS4D02G089000
	TraesCS1A02G043800	TraesCS1A02G043900	TraesCS1A02G043200	TraesCS1A02G040600	TraesCS1A02G068900	TraesCS1B02G228600	TraesCS1A02G069500	TraesCS1A02G073100	TraesCS1A02G117000	TraesCS1A02G049000	TraesCS1D02G205100		TraesCS1A02G316400	TraesCS1A02G102600	TraesCS1A02G186800	TraesCS1A02G405200		TraesCS1A02G125300	TraesCS1A02G128700	TraesCS1A02G139400	TraesCS1A02G213700	TraesCS1B02G159900	TraesCS1A02G074400	TraesCS1A02G132900	TraesCS1D02G312600	TraesCS1A02G146700	TraesCS1A02G128300	TraesCS5B02G568700	TraesCS1B02G029800	TraesCS1D02G116500	TraesCS1B02G401500	TraesCS1A02G243600	TraesCS1D02G120300	TraesCS6B02G234500	TraesCS1A02G167500			TraesCS1A02G186100	TraesCS1A02G193700	TraesCS1A02G295800			TraesCS2A02G566100	TraesCS1A02G144500	TraesCS4D02G160900
	TraesCS1A02G043900	TraesCS1A02G044100	TraesCS1A02G043500	TraesCS1A02G040800	TraesCS1A02G069100	TraesCS1B02G231600	TraesCS1A02G069600	TraesCS1A02G073300	TraesCS1A02G117100	TraesCS1A02G049200	TraesCS1D02G205200		TraesCS1A02G316600	TraesCS1A02G102700	TraesCS1A02G186900	TraesCS1A02G405300		TraesCS1A02G125500	TraesCS1A02G130000	TraesCS1A02G139600	TraesCS1A02G214100	TraesCS1B02G166500	TraesCS1A02G075500	TraesCS1A02G133000	TraesCS1D02G313400	TraesCS1A02G146800	TraesCS1A02G129200	TraesCS5D02G007700	TraesCS1B02G032600	TraesCS1D02G120000	TraesCS1B02G410500	TraesCS1A02G244800	TraesCS1D02G125000	TraesCS6B02G234600	TraesCS1A02G167600			TraesCS1A02G186700	TraesCS1A02G194100	TraesCS1A02G296200			TraesCS2A02G572800	TraesCS1A02G144800	TraesCS4D02G212500
	TraesCS1A02G044100	TraesCS1A02G044200	TraesCS1A02G043600	TraesCS1A02G040900	TraesCS1A02G069200	TraesCS1B02G233600	TraesCS1A02G069700	TraesCS1A02G073400	TraesCS1A02G117300	TraesCS1A02G049400	TraesCS1D02G207000		TraesCS1A02G316800	TraesCS1A02G103013	TraesCS1A02G187500	TraesCS1A02G405400		TraesCS1A02G126000	TraesCS1A02G130100	TraesCS1A02G140800	TraesCS1A02G214600	TraesCS1B02G166600	TraesCS1A02G075600	TraesCS1A02G133300	TraesCS1D02G314600	TraesCS1A02G146900	TraesCS1A02G129600	TraesCS5D02G007800	TraesCS1B02G035500	TraesCS1D02G128900	TraesCS1B02G410700	TraesCS1A02G245500	TraesCS1D02G127100	TraesCS6B02G234700	TraesCS1A02G168200			TraesCS1A02G187300	TraesCS1A02G195100	TraesCS1A02G296300			TraesCS2A02G574000	TraesCS1A02G145100	TraesCS4D02G214600
	TraesCS1A02G044200	TraesCS1A02G044400	TraesCS1A02G043700	TraesCS1A02G041100	TraesCS1A02G069300	TraesCS1B02G234800	TraesCS1A02G069900	TraesCS1A02G073500	TraesCS1A02G117600	TraesCS1A02G049700	TraesCS1D02G215600		TraesCS1A02G316900	TraesCS1A02G103014	TraesCS1A02G187600	TraesCS1A02G406900		TraesCS1A02G126200	TraesCS1A02G130200	TraesCS1A02G142000	TraesCS1A02G214800	TraesCS1B02G166700	TraesCS1A02G075900	TraesCS1A02G133400	TraesCS1D02G327500	TraesCS1A02G147100	TraesCS1A02G129800	TraesCS5D02G011500	TraesCS1B02G035600	TraesCS1D02G131400	TraesCS1B02G414200	TraesCS1A02G245900	TraesCS1D02G131300	TraesCS6B02G320800	TraesCS1A02G169700			TraesCS1A02G188000	TraesCS1A02G195400	TraesCS1A02G296400			TraesCS2A02G574100	TraesCS1A02G145500	TraesCS4D02G215500
	TraesCS1A02G044400	TraesCS1A02G044600	TraesCS1A02G043800	TraesCS1A02G041400	TraesCS1A02G069500	TraesCS1B02G235800	TraesCS1A02G070000	TraesCS1A02G073600	TraesCS1A02G117700	TraesCS1A02G049900	TraesCS1D02G225800		TraesCS1A02G318600	TraesCS1A02G103019	TraesCS1A02G187700	TraesCS1A02G407600		TraesCS1A02G126300	TraesCS1A02G130300	TraesCS1A02G142100	TraesCS1A02G215100	TraesCS1B02G171400	TraesCS1A02G076200	TraesCS1A02G134300	TraesCS1D02G337000	TraesCS1A02G147500	TraesCS1A02G129900	TraesCS5D02G011600	TraesCS1B02G037900	TraesCS1D02G131600	TraesCS1B02G418500	TraesCS1A02G247600	TraesCS1D02G137100	TraesCS6B02G415500	TraesCS1A02G169800			TraesCS1A02G190800	TraesCS1A02G196800	TraesCS1A02G298300			TraesCS2A02G575700	TraesCS1A02G145900	TraesCS4D02G223300
	TraesCS1A02G044600	TraesCS1A02G044700	TraesCS1A02G043900	TraesCS1A02G041500	TraesCS1A02G069600	TraesCS1B02G236200	TraesCS1A02G070200	TraesCS1A02G073700	TraesCS1A02G117800	TraesCS1A02G050000	TraesCS1D02G243700		TraesCS1A02G319200	TraesCS1A02G103500	TraesCS1A02G187900	TraesCS1A02G408100		TraesCS1A02G126500	TraesCS1A02G130400	TraesCS1A02G142200	TraesCS1A02G216400	TraesCS1B02G173000	TraesCS1A02G076300	TraesCS1A02G136600	TraesCS1D02G339023	TraesCS1A02G147800	TraesCS1A02G130000	TraesCS5D02G041900	TraesCS1B02G038300	TraesCS1D02G136800	TraesCS1B02G421100	TraesCS1A02G248200	TraesCS1D02G137200	TraesCS6B02G415600	TraesCS1A02G170300			TraesCS1A02G191500	TraesCS1A02G197700	TraesCS1A02G298500			TraesCS2A02G578000	TraesCS1A02G146000	TraesCS4D02G228900
	TraesCS1A02G044700	TraesCS1A02G044800	TraesCS1A02G044100	TraesCS1A02G041700	TraesCS1A02G069700	TraesCS1B02G236400	TraesCS1A02G070300	TraesCS1A02G074100	TraesCS1A02G117900	TraesCS1A02G050100	TraesCS1D02G244900		TraesCS1A02G322000	TraesCS1A02G103600	TraesCS1A02G189600	TraesCS1A02G408200		TraesCS1A02G127100	TraesCS1A02G130600	TraesCS1A02G142500	TraesCS1A02G217600	TraesCS1B02G174500	TraesCS1A02G076400	TraesCS1A02G137000	TraesCS1D02G354900	TraesCS1A02G148000	TraesCS1A02G130100	TraesCS5D02G042000	TraesCS1B02G046300	TraesCS1D02G141000	TraesCS1B02G423000	TraesCS1A02G250300	TraesCS1D02G140600	TraesCS6B02G449400	TraesCS1A02G170800			TraesCS1A02G193100	TraesCS1A02G198700	TraesCS1A02G298700			TraesCS2A02G583600	TraesCS1A02G146800	TraesCS4D02G252200
	TraesCS1A02G044800	TraesCS1A02G045100	TraesCS1A02G044200	TraesCS1A02G041800	TraesCS1A02G070000	TraesCS1B02G237700	TraesCS1A02G070600	TraesCS1A02G074300	TraesCS1A02G118000	TraesCS1A02G050400	TraesCS1D02G257400		TraesCS1A02G323200	TraesCS1A02G103800	TraesCS1A02G189700	TraesCS1A02G409100		TraesCS1A02G127200	TraesCS1A02G131400	TraesCS1A02G145100	TraesCS1A02G217700	TraesCS1B02G174600	TraesCS1A02G076700	TraesCS1A02G137100	TraesCS1D02G360300	TraesCS1A02G148500	TraesCS1A02G130200	TraesCS5D02G051400	TraesCS1B02G048400	TraesCS1D02G144400	TraesCS1B02G423600	TraesCS1A02G253400	TraesCS1D02G149500	TraesCS6D02G043000	TraesCS1A02G171200			TraesCS1A02G193200	TraesCS1A02G199300	TraesCS1A02G299800			TraesCS2A02G588600	TraesCS1A02G147200	TraesCS4D02G254700
	TraesCS1A02G045100	TraesCS1A02G045300	TraesCS1A02G044400	TraesCS1A02G041900	TraesCS1A02G070200	TraesCS1B02G238200	TraesCS1A02G070700	TraesCS1A02G074400	TraesCS1A02G118100	TraesCS1A02G050600	TraesCS1D02G276200		TraesCS1A02G324700	TraesCS1A02G104300	TraesCS1A02G190200	TraesCS1A02G411300		TraesCS1A02G127300	TraesCS1A02G131600	TraesCS1A02G145800	TraesCS1A02G218300	TraesCS1B02G175300	TraesCS1A02G077000	TraesCS1A02G138300	TraesCS1D02G361400	TraesCS1A02G148600	TraesCS1A02G130300	TraesCS5D02G205400	TraesCS1B02G051800	TraesCS1D02G144500	TraesCS1B02G430300	TraesCS1A02G254800	TraesCS1D02G150500	TraesCS6D02G055400	TraesCS1A02G171300			TraesCS1A02G193700	TraesCS1A02G199800	TraesCS1A02G300400			TraesCS2B02G002500	TraesCS1A02G147300	TraesCS4D02G282500
	TraesCS1A02G045300	TraesCS1A02G045400	TraesCS1A02G044600	TraesCS1A02G042000	TraesCS1A02G070300	TraesCS1B02G240900	TraesCS1A02G070900	TraesCS1A02G074900	TraesCS1A02G119100	TraesCS1A02G050700	TraesCS1D02G289600		TraesCS1A02G324800	TraesCS1A02G104500	TraesCS1A02G192900	TraesCS1A02G411600		TraesCS1A02G127800	TraesCS1A02G132000	TraesCS1A02G149000	TraesCS1A02G219600	TraesCS1B02G175600	TraesCS1A02G077100	TraesCS1A02G138400	TraesCS1D02G370700	TraesCS1A02G148700	TraesCS1A02G130400	TraesCS5D02G205500	TraesCS1B02G051900	TraesCS1D02G144600	TraesCS1B02G431200	TraesCS1A02G257200	TraesCS1D02G154400	TraesCS6D02G060600	TraesCS1A02G171600			TraesCS1A02G194100	TraesCS1A02G200000	TraesCS1A02G301200			TraesCS2B02G002700	TraesCS1A02G148300	TraesCS4D02G302100
	TraesCS1A02G045400	TraesCS1A02G045700	TraesCS1A02G044700	TraesCS1A02G042100	TraesCS1A02G070600	TraesCS1B02G244700	TraesCS1A02G071200	TraesCS1A02G075100	TraesCS1A02G119400	TraesCS1A02G050800	TraesCS1D02G294400		TraesCS1A02G326100	TraesCS1A02G104800	TraesCS1A02G193400	TraesCS1A02G413500		TraesCS1A02G128200	TraesCS1A02G132400	TraesCS1A02G151300	TraesCS1A02G220000	TraesCS1B02G176000	TraesCS1A02G077200	TraesCS1A02G138600	TraesCS1D02G374200	TraesCS1A02G148800	TraesCS1A02G130500	TraesCS5D02G206400	TraesCS1B02G053600	TraesCS1D02G145200	TraesCS1B02G438600	TraesCS1A02G257500	TraesCS1D02G155400	TraesCS6D02G120700	TraesCS1A02G172100			TraesCS1A02G197700	TraesCS1A02G201100	TraesCS1A02G302300			TraesCS2B02G006900	TraesCS1A02G148500	TraesCS4D02G318600
	TraesCS1A02G045700	TraesCS1A02G045800	TraesCS1A02G044800	TraesCS1A02G042200	TraesCS1A02G070700	TraesCS1B02G249600	TraesCS1A02G071300	TraesCS1A02G075600	TraesCS1A02G121700	TraesCS1A02G050900	TraesCS1D02G295900		TraesCS1A02G332800	TraesCS1A02G105300	TraesCS1A02G193500	TraesCS1A02G413600		TraesCS1A02G129700	TraesCS1A02G132800	TraesCS1A02G151500	TraesCS1A02G221600	TraesCS1B02G179200	TraesCS1A02G077300	TraesCS1A02G138700	TraesCS1D02G374300	TraesCS1A02G149200	TraesCS1A02G130700	TraesCS5D02G259600	TraesCS1B02G055600	TraesCS1D02G148200	TraesCS1B02G439200	TraesCS1A02G257700	TraesCS1D02G160900	TraesCS6D02G138900	TraesCS1A02G173400			TraesCS1A02G199300	TraesCS1A02G201300	TraesCS1A02G303100			TraesCS2B02G027500	TraesCS1A02G148600	TraesCS4D02G323200
	TraesCS1A02G045800	TraesCS1A02G046000	TraesCS1A02G045100	TraesCS1A02G042300	TraesCS1A02G070900	TraesCS1B02G250900	TraesCS1A02G071600	TraesCS1A02G075700	TraesCS1A02G121800	TraesCS1A02G051100	TraesCS1D02G296700		TraesCS1A02G334000	TraesCS1A02G105600	TraesCS1A02G195700	TraesCS1A02G417100		TraesCS1A02G129800	TraesCS1A02G133900	TraesCS1A02G151600	TraesCS1A02G221800	TraesCS1B02G185000	TraesCS1A02G078000	TraesCS1A02G138900	TraesCS1D02G379400	TraesCS1A02G150200	TraesCS1A02G131000	TraesCS5D02G287400	TraesCS1B02G056000	TraesCS1D02G154100	TraesCS1B02G445300	TraesCS1A02G257800	TraesCS1D02G165100	TraesCS6D02G151200	TraesCS1A02G174700			TraesCS1A02G199800	TraesCS1A02G201500	TraesCS1A02G303300			TraesCS2B02G029800	TraesCS1A02G148700	TraesCS4D02G333900
	TraesCS1A02G046000	TraesCS1A02G046100	TraesCS1A02G045300	TraesCS1A02G042500	TraesCS1A02G071000	TraesCS1B02G255100	TraesCS1A02G071657	TraesCS1A02G075900	TraesCS1A02G122000	TraesCS1A02G051200	TraesCS1D02G303000		TraesCS1A02G334500	TraesCS1A02G105700	TraesCS1A02G196500	TraesCS1A02G418900		TraesCS1A02G130000	TraesCS1A02G135000	TraesCS1A02G151700	TraesCS1A02G222500	TraesCS1B02G185100	TraesCS1A02G078600	TraesCS1A02G139300	TraesCS1D02G394000	TraesCS1A02G150600	TraesCS1A02G131100	TraesCS5D02G345300	TraesCS1B02G056700	TraesCS1D02G154300	TraesCS1B02G449400	TraesCS1A02G258700	TraesCS1D02G172600	TraesCS6D02G175000	TraesCS1A02G175500			TraesCS1A02G200000	TraesCS1A02G202100	TraesCS1A02G303600			TraesCS2B02G050200	TraesCS1A02G148800	TraesCS4D02G334000
	TraesCS1A02G046100	TraesCS1A02G046400	TraesCS1A02G045400	TraesCS1A02G042700	TraesCS1A02G071600	TraesCS1B02G258100	TraesCS1A02G071700	TraesCS1A02G076700	TraesCS1A02G122300	TraesCS1A02G051400	TraesCS1D02G303100		TraesCS1A02G335300	TraesCS1A02G106100	TraesCS1A02G196600	TraesCS1A02G420000		TraesCS1A02G130100	TraesCS1A02G136300	TraesCS1A02G151900	TraesCS1A02G223900	TraesCS1B02G187600	TraesCS1A02G078700	TraesCS1A02G139500	TraesCS1D02G399700	TraesCS1A02G150800	TraesCS1A02G131400	TraesCS5D02G345400	TraesCS1B02G057500	TraesCS1D02G157800	TraesCS1B02G454200	TraesCS1A02G259400	TraesCS1D02G184300	TraesCS6D02G175100	TraesCS1A02G175700			TraesCS1A02G201100	TraesCS1A02G203500	TraesCS1A02G305400			TraesCS2B02G082400	TraesCS1A02G149100	TraesCS4D02G345300
	TraesCS1A02G046400	TraesCS1A02G046600	TraesCS1A02G045700	TraesCS1A02G042800	TraesCS1A02G071700	TraesCS1B02G260100	TraesCS1A02G071800	TraesCS1A02G076800	TraesCS1A02G122400	TraesCS1A02G051500	TraesCS1D02G307700		TraesCS1A02G335400	TraesCS1A02G106200	TraesCS1A02G196700	TraesCS1A02G424700		TraesCS1A02G130200	TraesCS1A02G136700	TraesCS1A02G152000	TraesCS1A02G224000	TraesCS1B02G187700	TraesCS1A02G079100	TraesCS1A02G140100	TraesCS1D02G400600	TraesCS1A02G152700	TraesCS1A02G131500	TraesCS5D02G345500	TraesCS1B02G058200	TraesCS1D02G158600	TraesCS1B02G455700	TraesCS1A02G259500	TraesCS1D02G188300	TraesCS6D02G175200	TraesCS1A02G176700			TraesCS1A02G201300	TraesCS1A02G203600	TraesCS1A02G305500			TraesCS2B02G082900	TraesCS1A02G149200	TraesCS4D02G345600
	TraesCS1A02G046600	TraesCS1A02G046800	TraesCS1A02G045800	TraesCS1A02G042900	TraesCS1A02G072000	TraesCS1B02G262000	TraesCS1A02G072000	TraesCS1A02G077000	TraesCS1A02G122900	TraesCS1A02G051700	TraesCS1D02G315200		TraesCS1A02G337400	TraesCS1A02G106400	TraesCS1A02G196800	TraesCS1A02G424800		TraesCS1A02G130300	TraesCS1A02G138900	TraesCS1A02G152200	TraesCS1A02G224600	TraesCS1B02G187800	TraesCS1A02G079400	TraesCS1A02G140200	TraesCS1D02G406200	TraesCS1A02G152800	TraesCS1A02G131800	TraesCS5D02G345600	TraesCS1B02G058600	TraesCS1D02G159100	TraesCS1B02G456900	TraesCS1A02G259700	TraesCS1D02G188400	TraesCS6D02G175300	TraesCS1A02G177300			TraesCS1A02G202100	TraesCS1A02G203800	TraesCS1A02G305600			TraesCS2B02G083000	TraesCS1A02G149500	TraesCS5A02G041600
	TraesCS1A02G046800	TraesCS1A02G046900	TraesCS1A02G046000	TraesCS1A02G043000	TraesCS1A02G072100	TraesCS1B02G266000	TraesCS1A02G072100	TraesCS1A02G077100	TraesCS1A02G123200	TraesCS1A02G051800	TraesCS1D02G315300		TraesCS1A02G337600	TraesCS1A02G106500	TraesCS1A02G197000	TraesCS1A02G427400		TraesCS1A02G130400	TraesCS1A02G139000	TraesCS1A02G153000	TraesCS1A02G225100	TraesCS1B02G194200	TraesCS1A02G079700	TraesCS1A02G140300	TraesCS1D02G412900	TraesCS1A02G153500	TraesCS1A02G131900	TraesCS5D02G376400	TraesCS1B02G058700	TraesCS1D02G162200	TraesCS1B02G469600	TraesCS1A02G262400	TraesCS1D02G190800	TraesCS6D02G175400	TraesCS1A02G179100			TraesCS1A02G203500	TraesCS1A02G204500	TraesCS1A02G305700			TraesCS2B02G087700	TraesCS1A02G150200	TraesCS5A02G069600
	TraesCS1A02G046900	TraesCS1A02G047000	TraesCS1A02G046100	TraesCS1A02G043100	TraesCS1A02G072200	TraesCS1B02G268900	TraesCS1A02G072200	TraesCS1A02G077600	TraesCS1A02G125500	TraesCS1A02G051900	TraesCS1D02G331100		TraesCS1A02G341000	TraesCS1A02G106900	TraesCS1A02G200400	TraesCS1A02G428900		TraesCS1A02G130600	TraesCS1A02G140900	TraesCS1A02G154000	TraesCS1A02G225300	TraesCS1B02G194300	TraesCS1A02G079800	TraesCS1A02G140600	TraesCS1D02G418600	TraesCS1A02G154000	TraesCS1A02G132700	TraesCS5D02G447300	TraesCS1B02G058800	TraesCS1D02G162300	TraesCS1B02G470300	TraesCS1A02G262700	TraesCS1D02G196700	TraesCS6D02G175500	TraesCS1A02G179200			TraesCS1A02G203600	TraesCS1A02G206000	TraesCS1A02G307500			TraesCS2B02G108900	TraesCS1A02G151200	TraesCS5A02G101600
	TraesCS1A02G047000	TraesCS1A02G047200	TraesCS1A02G046400	TraesCS1A02G043200	TraesCS1A02G072300	TraesCS1B02G273000	TraesCS1A02G072300	TraesCS1A02G077700	TraesCS1A02G125700	TraesCS1A02G052100	TraesCS1D02G331900		TraesCS1A02G341100	TraesCS1A02G107200	TraesCS1A02G201000	TraesCS1A02G430000		TraesCS1A02G132400	TraesCS1A02G141900	TraesCS1A02G155600	TraesCS1A02G225800	TraesCS1B02G195100	TraesCS1A02G079900	TraesCS1A02G140700	TraesCS1D02G418700	TraesCS1A02G154500	TraesCS1A02G132800	TraesCS5D02G456300	TraesCS1B02G059000	TraesCS1D02G168100	TraesCS1B02G470600	TraesCS1A02G263100	TraesCS1D02G198200	TraesCS6D02G175600	TraesCS1A02G181300			TraesCS1A02G204500	TraesCS1A02G206200	TraesCS1A02G308100			TraesCS2B02G115100	TraesCS1A02G152000	TraesCS5A02G106900
	TraesCS1A02G047200	TraesCS1A02G047300	TraesCS1A02G046600	TraesCS1A02G043300	TraesCS1A02G072400	TraesCS1B02G273100	TraesCS1A02G072400	TraesCS1A02G078100	TraesCS1A02G126200	TraesCS1A02G052200	TraesCS1D02G335500		TraesCS1A02G342400	TraesCS1A02G107400	TraesCS1A02G201300	TraesCS1A02G430100		TraesCS1A02G132800	TraesCS1A02G142300	TraesCS1A02G156400	TraesCS1A02G225900	TraesCS1B02G196800	TraesCS1A02G080200	TraesCS1A02G141200	TraesCS1D02G422800	TraesCS1A02G154600	TraesCS1A02G132900	TraesCS5D02G456400	TraesCS1B02G059200	TraesCS1D02G168700	TraesCS1B02G471800	TraesCS1A02G265300	TraesCS1D02G202500	TraesCS6D02G239200	TraesCS1A02G182000			TraesCS1A02G206000	TraesCS1A02G206700	TraesCS1A02G308400			TraesCS2B02G115300	TraesCS1A02G152400	TraesCS5A02G111100
	TraesCS1A02G047300	TraesCS1A02G047400	TraesCS1A02G046900	TraesCS1A02G043400	TraesCS1A02G072500	TraesCS1B02G273700	TraesCS1A02G072700	TraesCS1A02G078700	TraesCS1A02G126400	TraesCS1A02G052300	TraesCS1D02G349200		TraesCS1A02G342500	TraesCS1A02G107900	TraesCS1A02G201600	TraesCS1A02G430200		TraesCS1A02G133200	TraesCS1A02G145400	TraesCS1A02G158700	TraesCS1A02G226900	TraesCS1B02G196900	TraesCS1A02G080700	TraesCS1A02G142700	TraesCS1D02G424000	TraesCS1A02G155400	TraesCS1A02G133000	TraesCS5D02G456500	TraesCS1B02G061200	TraesCS1D02G170400	TraesCS1B02G472300	TraesCS1A02G267100	TraesCS1D02G206700	TraesCS6D02G266800	TraesCS1A02G183100			TraesCS1A02G206200	TraesCS1A02G206900	TraesCS1A02G309600			TraesCS2B02G123000	TraesCS1A02G152800	TraesCS5A02G114600
	TraesCS1A02G047400	TraesCS1A02G047500	TraesCS1A02G047000	TraesCS1A02G043500	TraesCS1A02G072600	TraesCS1B02G279500	TraesCS1A02G072800	TraesCS1A02G079600	TraesCS1A02G126800	TraesCS1A02G052400	TraesCS1D02G352600		TraesCS1A02G345500	TraesCS1A02G108000	TraesCS1A02G202900	TraesCS1A02G430300		TraesCS1A02G133900	TraesCS1A02G145500	TraesCS1A02G158800	TraesCS1A02G228200	TraesCS1B02G199600	TraesCS1A02G081100	TraesCS1A02G143500	TraesCS1D02G425000	TraesCS1A02G155500	TraesCS1A02G133200	TraesCS5D02G456600	TraesCS1B02G066600	TraesCS1D02G170500	TraesCS1B02G480900	TraesCS1A02G267800	TraesCS1D02G210200	TraesCS6D02G310100	TraesCS1A02G183300			TraesCS1A02G206700	TraesCS1A02G207000	TraesCS1A02G310000			TraesCS2B02G123800	TraesCS1A02G152900	TraesCS5A02G137600
	TraesCS1A02G047500	TraesCS1A02G047700	TraesCS1A02G047200	TraesCS1A02G043600	TraesCS1A02G072900	TraesCS1B02G279800	TraesCS1A02G072982	TraesCS1A02G080100	TraesCS1A02G127900	TraesCS1A02G053100	TraesCS1D02G354400		TraesCS1A02G346900	TraesCS1A02G108200	TraesCS1A02G203000	TraesCS1A02G430500		TraesCS1A02G134200	TraesCS1A02G145700	TraesCS1A02G159000	TraesCS1A02G228400	TraesCS1B02G200300	TraesCS1A02G081200	TraesCS1A02G144400	TraesCS1D02G425600	TraesCS1A02G155800	TraesCS1A02G135100	TraesCS5D02G456700	TraesCS1B02G067300	TraesCS1D02G171700	TraesCS1B02G481500	TraesCS1A02G268300	TraesCS1D02G210300	TraesCS6D02G372100	TraesCS1A02G184100			TraesCS1A02G206900	TraesCS1A02G208100	TraesCS1A02G310100			TraesCS2B02G126900	TraesCS1A02G153000	TraesCS5A02G138800
	TraesCS1A02G047700	TraesCS1A02G048000	TraesCS1A02G047300	TraesCS1A02G043700	TraesCS1A02G072982	TraesCS1B02G282100	TraesCS1A02G072986	TraesCS1A02G080200	TraesCS1A02G129700	TraesCS1A02G053200	TraesCS1D02G360000		TraesCS1A02G347000	TraesCS1A02G108600	TraesCS1A02G203100	TraesCS1A02G432400		TraesCS1A02G134300	TraesCS1A02G147300	TraesCS1A02G159700	TraesCS1A02G229900	TraesCS1B02G200400	TraesCS1A02G081300	TraesCS1A02G145300	TraesCS1D02G425700	TraesCS1A02G156200	TraesCS1A02G135800	TraesCS5D02G456800	TraesCS1B02G071200	TraesCS1D02G175500	TraesCS1D02G003200	TraesCS1A02G268400	TraesCS1D02G213800	TraesCS7A02G035300	TraesCS1A02G184500			TraesCS1A02G207000	TraesCS1A02G208200	TraesCS1A02G311100			TraesCS2B02G126905	TraesCS1A02G153700	TraesCS5A02G139100
	TraesCS1A02G048000	TraesCS1A02G048100	TraesCS1A02G047400	TraesCS1A02G043800	TraesCS1A02G072986	TraesCS1B02G282300	TraesCS1A02G073000	TraesCS1A02G080300	TraesCS1A02G129800	TraesCS1A02G053600	TraesCS1D02G369100		TraesCS1A02G347700	TraesCS1A02G109400	TraesCS1A02G203200	TraesCS1A02G433000		TraesCS1A02G135000	TraesCS1A02G148400	TraesCS1A02G159800	TraesCS1A02G230000	TraesCS1B02G201100	TraesCS1A02G081400	TraesCS1A02G145400	TraesCS1D02G429900	TraesCS1A02G156300	TraesCS1A02G135900	TraesCS5D02G458500	TraesCS1B02G072700	TraesCS1D02G175600	TraesCS1D02G005500	TraesCS1A02G269700	TraesCS1D02G214000	TraesCS7A02G035400	TraesCS1A02G185900			TraesCS1A02G208100	TraesCS1A02G208400	TraesCS1A02G311800			TraesCS2B02G137600	TraesCS1A02G153800	TraesCS5A02G146000
	TraesCS1A02G048100	TraesCS1A02G048300	TraesCS1A02G047500	TraesCS1A02G043900	TraesCS1A02G073000	TraesCS1B02G288300	TraesCS1A02G073100	TraesCS1A02G080700	TraesCS1A02G133000	TraesCS1A02G053700	TraesCS1D02G369200		TraesCS1A02G351300	TraesCS1A02G110200	TraesCS1A02G204200	TraesCS1A02G433100		TraesCS1A02G136700	TraesCS1A02G150000	TraesCS1A02G160000	TraesCS1A02G230100	TraesCS1B02G205900	TraesCS1A02G081600	TraesCS1A02G146000	TraesCS1D02G433800	TraesCS1A02G157000	TraesCS1A02G136700	TraesCS5D02G458600	TraesCS1B02G076200	TraesCS1D02G177100	TraesCS1D02G006800	TraesCS1A02G269800	TraesCS1D02G219800	TraesCS7A02G082000	TraesCS1A02G186300			TraesCS1A02G208200	TraesCS1A02G209500	TraesCS1A02G312000			TraesCS2B02G155000	TraesCS1A02G154400	TraesCS5A02G164500
	TraesCS1A02G048300	TraesCS1A02G048600	TraesCS1A02G047700	TraesCS1A02G044200	TraesCS1A02G073100	TraesCS1B02G289200	TraesCS1A02G073200	TraesCS1A02G081300	TraesCS1A02G133300	TraesCS1A02G053800	TraesCS1D02G372100		TraesCS1A02G352000	TraesCS1A02G110500	TraesCS1A02G204700	TraesCS1A02G436600		TraesCS1A02G136800	TraesCS1A02G150100	TraesCS1A02G160200	TraesCS1A02G230600	TraesCS1B02G206800	TraesCS1A02G082000	TraesCS1A02G146400	TraesCS1D02G452500	TraesCS1A02G157100	TraesCS1A02G137000	TraesCS5D02G472100	TraesCS1B02G080500	TraesCS1D02G177200	TraesCS1D02G008100	TraesCS1A02G271700	TraesCS1D02G220200	TraesCS7A02G094200	TraesCS1A02G186400			TraesCS1A02G208400	TraesCS1A02G209600	TraesCS1A02G312400			TraesCS2B02G155100	TraesCS1A02G155000	TraesCS5A02G168900
	TraesCS1A02G048400	TraesCS1A02G048700	TraesCS1A02G048000	TraesCS1A02G044600	TraesCS1A02G073200	TraesCS1B02G293300	TraesCS1A02G073300	TraesCS1A02G081600	TraesCS1A02G134800	TraesCS1A02G054000	TraesCS1D02G378400		TraesCS1A02G352400	TraesCS1A02G110600	TraesCS1A02G208200	TraesCS1A02G440300		TraesCS1A02G138400	TraesCS1A02G150800	TraesCS1A02G160300	TraesCS1A02G232200	TraesCS1B02G206900	TraesCS1A02G082100	TraesCS1A02G146600	TraesCS2A02G012100	TraesCS1A02G157200	TraesCS1A02G137100	TraesCS5D02G511900	TraesCS1B02G081900	TraesCS1D02G180600	TraesCS1D02G008200	TraesCS1A02G272700	TraesCS1D02G224900	TraesCS7A02G124500	TraesCS1A02G186500			TraesCS1A02G209500	TraesCS1A02G209900	TraesCS1A02G312600			TraesCS2B02G160300	TraesCS1A02G155200	TraesCS5A02G187900
	TraesCS1A02G048600	TraesCS1A02G048800	TraesCS1A02G048100	TraesCS1A02G044700	TraesCS1A02G073400	TraesCS1B02G294600	TraesCS1A02G073400	TraesCS1A02G081700	TraesCS1A02G135000	TraesCS1A02G054200	TraesCS1D02G378800		TraesCS1A02G352500	TraesCS1A02G110700	TraesCS1A02G209500	TraesCS1B02G003100		TraesCS1A02G138900	TraesCS1A02G151100	TraesCS1A02G160400	TraesCS1A02G232400	TraesCS1B02G207300	TraesCS1A02G082300	TraesCS1A02G146700	TraesCS2A02G013200	TraesCS1A02G157300	TraesCS1A02G137200	TraesCS5D02G513900	TraesCS1B02G083800	TraesCS1D02G187400	TraesCS1D02G008300	TraesCS1A02G273400	TraesCS1D02G230100	TraesCS7A02G161300	TraesCS1A02G187400			TraesCS1A02G209600	TraesCS1A02G210200	TraesCS1A02G313100			TraesCS2B02G167800	TraesCS1A02G155400	TraesCS5A02G188000
	TraesCS1A02G048700	TraesCS1A02G048900	TraesCS1A02G048300	TraesCS1A02G044800	TraesCS1A02G073500	TraesCS1B02G294700	TraesCS1A02G073500	TraesCS1A02G081900	TraesCS1A02G136900	TraesCS1A02G054300	TraesCS1D02G385100		TraesCS1A02G353000	TraesCS1A02G110800	TraesCS1A02G209600	TraesCS1B02G004000		TraesCS1A02G141900	TraesCS1A02G152400	TraesCS1A02G161100	TraesCS1A02G234500	TraesCS1B02G208300	TraesCS1A02G082800	TraesCS1A02G147100	TraesCS2A02G025500	TraesCS1A02G157900	TraesCS1A02G138300	TraesCS5D02G514000	TraesCS1B02G086400	TraesCS1D02G187500	TraesCS1D02G014300	TraesCS1A02G274800	TraesCS1D02G231000	TraesCS7A02G171100	TraesCS1A02G187500			TraesCS1A02G209900	TraesCS1A02G210400	TraesCS1A02G313500			TraesCS2B02G172400	TraesCS1A02G155900	TraesCS5A02G197500
	TraesCS1A02G048900	TraesCS1A02G049000	TraesCS1A02G048600	TraesCS1A02G045300	TraesCS1A02G073600	TraesCS1B02G294800	TraesCS1A02G073600	TraesCS1A02G082000	TraesCS1A02G137000	TraesCS1A02G054500	TraesCS1D02G385400		TraesCS1A02G353200	TraesCS1A02G111000	TraesCS1A02G209700	TraesCS1B02G006400		TraesCS1A02G142300	TraesCS1A02G152600	TraesCS1A02G161200	TraesCS1A02G234600	TraesCS1B02G208500	TraesCS1A02G082900	TraesCS1A02G147500	TraesCS2A02G027900	TraesCS1A02G158500	TraesCS1A02G138400	TraesCS5D02G544600	TraesCS1B02G089300	TraesCS1D02G187600	TraesCS1D02G014400	TraesCS1A02G276300	TraesCS1D02G236400	TraesCS7A02G171200	TraesCS1A02G187600			TraesCS1A02G210200	TraesCS1A02G210900	TraesCS1A02G314500			TraesCS2B02G219400	TraesCS1A02G157800	TraesCS5A02G225200
	TraesCS1A02G049000	TraesCS1A02G049100	TraesCS1A02G048700	TraesCS1A02G045400	TraesCS1A02G074100	TraesCS1B02G297900	TraesCS1A02G073700	TraesCS1A02G082100	TraesCS1A02G137300	TraesCS1A02G054600	TraesCS1D02G391600		TraesCS1A02G356300	TraesCS1A02G111700	TraesCS1A02G210400	TraesCS1B02G009300		TraesCS1A02G143000	TraesCS1A02G153000	TraesCS1A02G161900	TraesCS1A02G235400	TraesCS1B02G211700	TraesCS1A02G083300	TraesCS1A02G147800	TraesCS2A02G031900	TraesCS1A02G159500	TraesCS1A02G138700	TraesCS5D02G559400	TraesCS1B02G089800	TraesCS1D02G192400	TraesCS1D02G014700	TraesCS1A02G276400	TraesCS1D02G237900	TraesCS7A02G190800	TraesCS1A02G187900			TraesCS1A02G210400	TraesCS1A02G212000	TraesCS1A02G315100			TraesCS2B02G219500	TraesCS1A02G158700	TraesCS5A02G230900
	TraesCS1A02G049100	TraesCS1A02G049200	TraesCS1A02G048800	TraesCS1A02G045700	TraesCS1A02G074300	TraesCS1B02G300600	TraesCS1A02G074100	TraesCS1A02G082200	TraesCS1A02G139700	TraesCS1A02G054900	TraesCS1D02G398600		TraesCS1A02G357200	TraesCS1A02G111800	TraesCS1A02G215900	TraesCS1B02G010800		TraesCS1A02G144600	TraesCS1A02G153200	TraesCS1A02G162000	TraesCS1A02G235700	TraesCS1B02G215400	TraesCS1A02G083800	TraesCS1A02G148100	TraesCS2A02G035700	TraesCS1A02G159600	TraesCS1A02G139300	TraesCS5D02G559500	TraesCS1B02G094000	TraesCS1D02G199200	TraesCS1D02G014900	TraesCS1A02G276800	TraesCS1D02G239000	TraesCS7A02G220000	TraesCS1A02G189400			TraesCS1A02G210900	TraesCS1A02G213600	TraesCS1A02G316500			TraesCS2B02G223600	TraesCS1A02G158800	TraesCS5A02G273000
	TraesCS1A02G049200	TraesCS1A02G049400	TraesCS1A02G048900	TraesCS1A02G045800	TraesCS1A02G074400	TraesCS1B02G307400	TraesCS1A02G074300	TraesCS1A02G082400	TraesCS1A02G139800	TraesCS1A02G055000	TraesCS1D02G406500		TraesCS1A02G358700	TraesCS1A02G113400	TraesCS1A02G216600	TraesCS1B02G011300		TraesCS1A02G145400	TraesCS1A02G155900	TraesCS1A02G162500	TraesCS1A02G235800	TraesCS1B02G217000	TraesCS1A02G083900	TraesCS1A02G150000	TraesCS2A02G035800	TraesCS1A02G159700	TraesCS1A02G139500	TraesCS5D02G559600	TraesCS1B02G095500	TraesCS1D02G209900	TraesCS1D02G016991	TraesCS1A02G279600	TraesCS1D02G244600	TraesCS7A02G255300	TraesCS1A02G189600			TraesCS1A02G212000	TraesCS1A02G213900	TraesCS1A02G317000			TraesCS2B02G238600	TraesCS1A02G159400	TraesCS5A02G274100
	TraesCS1A02G049400	TraesCS1A02G049500	TraesCS1A02G049000	TraesCS1A02G046000	TraesCS1A02G074800	TraesCS1B02G307500	TraesCS1A02G074400	TraesCS1A02G082600	TraesCS1A02G139900	TraesCS1A02G055100	TraesCS1D02G406600		TraesCS1A02G358800	TraesCS1A02G114500	TraesCS1A02G217300	TraesCS1B02G011400		TraesCS1A02G145500	TraesCS1A02G156300	TraesCS1A02G162800	TraesCS1A02G237300	TraesCS1B02G232400	TraesCS1A02G084000	TraesCS1A02G153000	TraesCS2A02G038900	TraesCS1A02G159800	TraesCS1A02G140100	TraesCS5D02G559700	TraesCS1B02G095800	TraesCS1D02G210200	TraesCS1D02G019100	TraesCS1A02G280900	TraesCS1D02G249700	TraesCS7A02G374100	TraesCS1A02G189700			TraesCS1A02G212100	TraesCS1A02G214500	TraesCS1A02G317400			TraesCS2B02G242700	TraesCS1A02G159500	TraesCS5A02G274200
	TraesCS1A02G049500	TraesCS1A02G049600	TraesCS1A02G049100	TraesCS1A02G046100	TraesCS1A02G074900	TraesCS1B02G308300	TraesCS1A02G074900	TraesCS1A02G082700	TraesCS1A02G140600	TraesCS1A02G055300	TraesCS1D02G407400		TraesCS1A02G359200	TraesCS1A02G114600	TraesCS1A02G218900	TraesCS1B02G011800		TraesCS1A02G145700	TraesCS1A02G157800	TraesCS1A02G163100	TraesCS1A02G239400	TraesCS1B02G238800	TraesCS1A02G084200	TraesCS1A02G153300	TraesCS2A02G052900	TraesCS1A02G160900	TraesCS1A02G140200	TraesCS5D02G559800	TraesCS1B02G096400	TraesCS1D02G213900	TraesCS1D02G020900	TraesCS1A02G281600	TraesCS1D02G260600	TraesCS7A02G374200	TraesCS1A02G192500			TraesCS1A02G213600	TraesCS1A02G217900	TraesCS1A02G319900			TraesCS2B02G245000	TraesCS1A02G159900	TraesCS5A02G284900
	TraesCS1A02G049600	TraesCS1A02G049700	TraesCS1A02G049200	TraesCS1A02G046400	TraesCS1A02G075600	TraesCS1B02G309100	TraesCS1A02G075100	TraesCS1A02G083000	TraesCS1A02G140700	TraesCS1A02G055400	TraesCS1D02G409200		TraesCS1A02G359400	TraesCS1A02G114900	TraesCS1A02G219400	TraesCS1B02G013500		TraesCS1A02G146700	TraesCS1A02G159000	TraesCS1A02G163200	TraesCS1A02G240300	TraesCS1B02G242800	TraesCS1A02G084500	TraesCS1A02G153400	TraesCS2A02G063700	TraesCS1A02G161700	TraesCS1A02G140300	TraesCS5D02G559900	TraesCS1B02G097500	TraesCS1D02G221500	TraesCS1D02G028300	TraesCS1A02G281900	TraesCS1D02G260700	TraesCS7A02G382300	TraesCS1A02G192600			TraesCS1A02G213900	TraesCS1A02G218400	TraesCS1A02G320300			TraesCS2B02G247600	TraesCS1A02G160600	TraesCS5A02G291200
	TraesCS1A02G049800	TraesCS1A02G049800	TraesCS1A02G049400	TraesCS1A02G046500	TraesCS1A02G075700	TraesCS1B02G309200	TraesCS1A02G075600	TraesCS1A02G083300	TraesCS1A02G141100	TraesCS1A02G055500	TraesCS1D02G410300		TraesCS1A02G359500	TraesCS1A02G115700	TraesCS1A02G220000	TraesCS1B02G015000		TraesCS1A02G147300	TraesCS1A02G159100	TraesCS1A02G163500	TraesCS1A02G240800	TraesCS1B02G244100	TraesCS1A02G084700	TraesCS1A02G153500	TraesCS2A02G068300	TraesCS1A02G162200	TraesCS1A02G140400	TraesCS5D02G560000	TraesCS1B02G105200	TraesCS1D02G223600	TraesCS1D02G028400	TraesCS1A02G283600	TraesCS1D02G263100	TraesCS7A02G409200	TraesCS1A02G192700			TraesCS1A02G214100	TraesCS1A02G218500	TraesCS1A02G321000			TraesCS2B02G271600	TraesCS1A02G161700	TraesCS5A02G304594
	TraesCS1A02G049900	TraesCS1A02G050000	TraesCS1A02G049500	TraesCS1A02G046600	TraesCS1A02G075900	TraesCS1B02G309300	TraesCS1A02G075700	TraesCS1A02G083400	TraesCS1A02G141500	TraesCS1A02G055600	TraesCS1D02G414700		TraesCS1A02G360400	TraesCS1A02G115900	TraesCS1A02G220400	TraesCS1B02G015700		TraesCS1A02G148400	TraesCS1A02G162800	TraesCS1A02G163600	TraesCS1A02G241100	TraesCS1B02G244200	TraesCS1A02G084800	TraesCS1A02G153600	TraesCS2A02G070200	TraesCS1A02G162300	TraesCS1A02G140500	TraesCS5D02G562500	TraesCS1B02G105300	TraesCS1D02G226900	TraesCS1D02G033205	TraesCS1A02G286800	TraesCS1D02G263200	TraesCS7A02G443100	TraesCS1A02G195000			TraesCS1A02G214500	TraesCS1A02G221100	TraesCS1A02G321200			TraesCS2B02G281000	TraesCS1A02G162300	TraesCS5A02G309300
	TraesCS1A02G050000	TraesCS1A02G050100	TraesCS1A02G049600	TraesCS1A02G046800	TraesCS1A02G076100	TraesCS1B02G317500	TraesCS1A02G075900	TraesCS1A02G083500	TraesCS1A02G141700	TraesCS1A02G055700	TraesCS1D02G415100		TraesCS1A02G361500	TraesCS1A02G117000	TraesCS1A02G221000	TraesCS1B02G015800		TraesCS1A02G149100	TraesCS1A02G163000	TraesCS1A02G164400	TraesCS1A02G241600	TraesCS1B02G250900	TraesCS1A02G085100	TraesCS1A02G153700	TraesCS2A02G076100	TraesCS1A02G163800	TraesCS1A02G141200	TraesCS5D02G562600	TraesCS1B02G109200	TraesCS1D02G227100	TraesCS1D02G034300	TraesCS1A02G289000	TraesCS1D02G263700	TraesCS7A02G487300	TraesCS1A02G195500			TraesCS1A02G217900	TraesCS1A02G222600	TraesCS1A02G321500			TraesCS2B02G288600	TraesCS1A02G163200	TraesCS5A02G357500
	TraesCS1A02G050100	TraesCS1A02G050300	TraesCS1A02G049700	TraesCS1A02G046900	TraesCS1A02G076200	TraesCS1B02G317600	TraesCS1A02G076400	TraesCS1A02G084000	TraesCS1A02G142200	TraesCS1A02G055800	TraesCS1D02G415200		TraesCS1A02G362100	TraesCS1A02G117100	TraesCS1A02G221900	TraesCS1B02G018300		TraesCS1A02G149400	TraesCS1A02G164100	TraesCS1A02G164600	TraesCS1A02G242400	TraesCS1B02G253200	TraesCS1A02G085600	TraesCS1A02G154000	TraesCS2A02G076200	TraesCS1A02G163900	TraesCS1A02G141500	TraesCS5D02G562700	TraesCS1B02G111700	TraesCS1D02G227200	TraesCS1D02G035900	TraesCS1A02G290200	TraesCS1D02G266200	TraesCS7A02G497500	TraesCS1A02G195700			TraesCS1A02G218100	TraesCS1A02G222900	TraesCS1A02G322000			TraesCS2B02G302800	TraesCS1A02G164300	TraesCS5A02G363200
	TraesCS1A02G050300	TraesCS1A02G050400	TraesCS1A02G049800	TraesCS1A02G047000	TraesCS1A02G076500	TraesCS1B02G317800	TraesCS1A02G076500	TraesCS1A02G084100	TraesCS1A02G142300	TraesCS1A02G055900	TraesCS1D02G416400		TraesCS1A02G363400	TraesCS1A02G117700	TraesCS1A02G222000	TraesCS1B02G018700		TraesCS1A02G149500	TraesCS1A02G164400	TraesCS1A02G165700	TraesCS1A02G242500	TraesCS1B02G254000	TraesCS1A02G085800	TraesCS1A02G154500	TraesCS2A02G087000	TraesCS1A02G164600	TraesCS1A02G143000	TraesCS5D02G563900	TraesCS1B02G111800	TraesCS1D02G230600	TraesCS1D02G037100	TraesCS1A02G290300	TraesCS1D02G288900	TraesCS7A02G535700	TraesCS1A02G196400			TraesCS1A02G221100	TraesCS1A02G224100	TraesCS1A02G322900			TraesCS2B02G306500	TraesCS1A02G165000	TraesCS5A02G374800
	TraesCS1A02G050400	TraesCS1A02G050500	TraesCS1A02G050000	TraesCS1A02G047200	TraesCS1A02G076700	TraesCS1B02G319000	TraesCS1A02G077000	TraesCS1A02G084200	TraesCS1A02G143200	TraesCS1A02G056100	TraesCS1D02G429100		TraesCS1A02G365500	TraesCS1A02G119100	TraesCS1A02G222900	TraesCS1B02G018800		TraesCS1A02G150000	TraesCS1A02G165800	TraesCS1A02G165900	TraesCS1A02G244000	TraesCS1B02G255600	TraesCS1A02G085900	TraesCS1A02G154700	TraesCS2A02G088600	TraesCS1A02G165800	TraesCS1A02G143200	TraesCS6A02G067900	TraesCS1B02G113900	TraesCS1D02G233900	TraesCS1D02G039800	TraesCS1A02G290400	TraesCS1D02G289700	TraesCS7B02G003000	TraesCS1A02G198200			TraesCS1A02G222000	TraesCS1A02G224500	TraesCS1A02G323300			TraesCS2B02G307400	TraesCS1A02G165100	TraesCS5A02G376600
	TraesCS1A02G050500	TraesCS1A02G050600	TraesCS1A02G050100	TraesCS1A02G047300	TraesCS1A02G076800	TraesCS1B02G325200	TraesCS1A02G077100	TraesCS1A02G084300	TraesCS1A02G144500	TraesCS1A02G056105	TraesCS1D02G434100		TraesCS1A02G367400	TraesCS1A02G120300	TraesCS1A02G223200	TraesCS1B02G020100		TraesCS1A02G150100	TraesCS1A02G167000	TraesCS1A02G166000	TraesCS1A02G244100	TraesCS1B02G257800	TraesCS1A02G086000	TraesCS1A02G155000	TraesCS2A02G105200	TraesCS1A02G166400	TraesCS1A02G143500	TraesCS6A02G069900	TraesCS1B02G115300	TraesCS1D02G238800	TraesCS1D02G040448	TraesCS1A02G290700	TraesCS1D02G294900	TraesCS7B02G035300	TraesCS1A02G198800			TraesCS1A02G222600	TraesCS1A02G225000	TraesCS1A02G323400			TraesCS2B02G314400	TraesCS1A02G165200	TraesCS5A02G383200
	TraesCS1A02G050600	TraesCS1A02G050700	TraesCS1A02G050300	TraesCS1A02G047400	TraesCS1A02G077000	TraesCS1B02G325300	TraesCS1A02G077600	TraesCS1A02G084600	TraesCS1A02G146400	TraesCS1A02G056200	TraesCS1D02G440400		TraesCS1A02G370400	TraesCS1A02G120400	TraesCS1A02G223300	TraesCS1B02G020200		TraesCS1A02G150800	TraesCS1A02G167600	TraesCS1A02G166800	TraesCS1A02G244500	TraesCS1B02G261400	TraesCS1A02G086300	TraesCS1A02G155300	TraesCS2A02G112200	TraesCS1A02G167300	TraesCS1A02G143900	TraesCS6A02G124700	TraesCS1B02G115400	TraesCS1D02G239500	TraesCS1D02G040500	TraesCS1A02G292200	TraesCS1D02G295000	TraesCS7B02G088600	TraesCS1A02G198900			TraesCS1A02G222900	TraesCS1A02G225600	TraesCS1A02G323500			TraesCS2B02G327700	TraesCS1A02G165700	TraesCS5A02G401700
	TraesCS1A02G050700	TraesCS1A02G050800	TraesCS1A02G050400	TraesCS1A02G047500	TraesCS1A02G077600	TraesCS1B02G333600	TraesCS1A02G077700	TraesCS1A02G084800	TraesCS1A02G147200	TraesCS1A02G056400	TraesCS1D02G440500		TraesCS1A02G371000	TraesCS1A02G121000	TraesCS1A02G223600	TraesCS1B02G022300		TraesCS1A02G151000	TraesCS1A02G167700	TraesCS1A02G167200	TraesCS1A02G244600	TraesCS1B02G263800	TraesCS1A02G086600	TraesCS1A02G155500	TraesCS2A02G116000	TraesCS1A02G167400	TraesCS1A02G144800	TraesCS6A02G130300	TraesCS1B02G119700	TraesCS1D02G241100	TraesCS1D02G046100	TraesCS1A02G294000	TraesCS1D02G295100	TraesCS7B02G127400	TraesCS1A02G200100			TraesCS1A02G224100	TraesCS1A02G226900	TraesCS1A02G323600			TraesCS2B02G329600	TraesCS1A02G166100	TraesCS5A02G401900
	TraesCS1A02G050800	TraesCS1A02G050900	TraesCS1A02G050500	TraesCS1A02G047700	TraesCS1A02G077700	TraesCS1B02G334000	TraesCS1A02G077800	TraesCS1A02G085000	TraesCS1A02G148300	TraesCS1A02G056500	TraesCS1D02G449800		TraesCS1A02G372600	TraesCS1A02G123000	TraesCS1A02G223700	TraesCS1B02G023000		TraesCS1A02G151200	TraesCS1A02G167800	TraesCS1A02G167300	TraesCS1A02G244700	TraesCS1B02G263900	TraesCS1A02G086700	TraesCS1A02G155800	TraesCS2A02G116100	TraesCS1A02G167900	TraesCS1A02G145100	TraesCS6A02G224400	TraesCS1B02G119900	TraesCS1D02G241400	TraesCS1D02G048400	TraesCS1A02G294200	TraesCS1D02G299100	TraesCS7B02G174800	TraesCS1A02G201400			TraesCS1A02G224500	TraesCS1A02G227000	TraesCS1A02G325600			TraesCS2B02G344300	TraesCS1A02G166300	TraesCS5A02G406900
	TraesCS1A02G050900	TraesCS1A02G051100	TraesCS1A02G050600	TraesCS1A02G048100	TraesCS1A02G077900	TraesCS1B02G336800	TraesCS1A02G077900	TraesCS1A02G085300	TraesCS1A02G149100	TraesCS1A02G056600	TraesCS1D02G451600		TraesCS1A02G375600	TraesCS1A02G123900	TraesCS1A02G224100	TraesCS1B02G025000		TraesCS1A02G151700	TraesCS1A02G168100	TraesCS1A02G167400	TraesCS1A02G245300	TraesCS1B02G266600	TraesCS1A02G086800	TraesCS1A02G156300	TraesCS2A02G117200	TraesCS1A02G168100	TraesCS1A02G145300	TraesCS6A02G248200	TraesCS1B02G123800	TraesCS1D02G245000	TraesCS1D02G052800	TraesCS1A02G294300	TraesCS1D02G314200	TraesCS7B02G177200	TraesCS1A02G201700			TraesCS1A02G224800	TraesCS1A02G227700	TraesCS1A02G326900			TraesCS2B02G344400	TraesCS1A02G166600	TraesCS5A02G411400
	TraesCS1A02G051100	TraesCS1A02G051200	TraesCS1A02G050700	TraesCS1A02G048200	TraesCS1A02G078000	TraesCS1B02G339300	TraesCS1A02G078000	TraesCS1A02G085800	TraesCS1A02G149400	TraesCS1A02G056700	TraesCS2A02G000300		TraesCS1A02G378700	TraesCS1A02G124100	TraesCS1A02G224400	TraesCS1B02G025100		TraesCS1A02G151900	TraesCS1A02G168200	TraesCS1A02G168100	TraesCS1A02G246100	TraesCS1B02G268700	TraesCS1A02G086900	TraesCS1A02G156700	TraesCS2A02G119000	TraesCS1A02G168400	TraesCS1A02G146700	TraesCS6A02G269200	TraesCS1B02G125900	TraesCS1D02G247100	TraesCS1D02G054700	TraesCS1A02G297400	TraesCS1D02G321100	TraesCS7B02G254500	TraesCS1A02G203000			TraesCS1A02G225000	TraesCS1A02G228100	TraesCS1A02G327100			TraesCS2B02G348100	TraesCS1A02G167200	TraesCS5A02G492600
	TraesCS1A02G051200	TraesCS1A02G051300	TraesCS1A02G050800	TraesCS1A02G048300	TraesCS1A02G078100	TraesCS1B02G342500	TraesCS1A02G078100	TraesCS1A02G085900	TraesCS1A02G150600	TraesCS1A02G057000	TraesCS2A02G000400		TraesCS1A02G378800	TraesCS1A02G124200	TraesCS1A02G225000	TraesCS1B02G025900		TraesCS1A02G152400	TraesCS1A02G168300	TraesCS1A02G168200	TraesCS1A02G246200	TraesCS1B02G275200	TraesCS1A02G087200	TraesCS1A02G156800	TraesCS2A02G122400	TraesCS1A02G168600	TraesCS1A02G147100	TraesCS6A02G291300	TraesCS1B02G126200	TraesCS1D02G249300	TraesCS1D02G058500	TraesCS1A02G297500	TraesCS1D02G321700	TraesCS7B02G299800	TraesCS1A02G203200			TraesCS1A02G225700	TraesCS1A02G230600	TraesCS1A02G327200			TraesCS2B02G348200	TraesCS1A02G167300	TraesCS5A02G510800
	TraesCS1A02G051300	TraesCS1A02G051400	TraesCS1A02G050900	TraesCS1A02G048500	TraesCS1A02G078300	TraesCS1B02G350100	TraesCS1A02G078300	TraesCS1A02G086300	TraesCS1A02G151000	TraesCS1A02G057300	TraesCS2A02G001100		TraesCS1A02G382600	TraesCS1A02G124300	TraesCS1A02G225900	TraesCS1B02G027500		TraesCS1A02G152600	TraesCS1A02G170000	TraesCS1A02G169400	TraesCS1A02G246800	TraesCS1B02G276500	TraesCS1A02G087900	TraesCS1A02G156900	TraesCS2A02G124500	TraesCS1A02G170000	TraesCS1A02G147500	TraesCS6A02G328900	TraesCS1B02G126600	TraesCS1D02G256900	TraesCS1D02G058516	TraesCS1A02G298400	TraesCS1D02G326300	TraesCS7B02G301500	TraesCS1A02G203600			TraesCS1A02G226900	TraesCS1A02G231100	TraesCS1A02G327400			TraesCS2B02G352700	TraesCS1A02G167400	TraesCS5A02G537400
	TraesCS1A02G051400	TraesCS1A02G051700	TraesCS1A02G051100	TraesCS1A02G048600	TraesCS1A02G078400	TraesCS1B02G352400	TraesCS1A02G078400	TraesCS1A02G086600	TraesCS1A02G151500	TraesCS1A02G057400	TraesCS2A02G003700		TraesCS1A02G385900	TraesCS1A02G124600	TraesCS1A02G226000	TraesCS1B02G028700		TraesCS1A02G153200	TraesCS1A02G170200	TraesCS1A02G169500	TraesCS1A02G247600	TraesCS1B02G277500	TraesCS1A02G088000	TraesCS1A02G157000	TraesCS2A02G129300	TraesCS1A02G170300	TraesCS1A02G147800	TraesCS6A02G335200	TraesCS1B02G126700	TraesCS1D02G257000	TraesCS1D02G063000	TraesCS1A02G299000	TraesCS1D02G335100	TraesCS7B02G309100	TraesCS1A02G204600			TraesCS1A02G227000	TraesCS1A02G231600	TraesCS1A02G331900			TraesCS2B02G356300	TraesCS1A02G167700	TraesCS5A02G548600
	TraesCS1A02G051700	TraesCS1A02G051800	TraesCS1A02G051200	TraesCS1A02G048700	TraesCS1A02G078500	TraesCS1B02G353400	TraesCS1A02G078600	TraesCS1A02G086800	TraesCS1A02G151600	TraesCS1A02G057500	TraesCS2A02G007700		TraesCS1A02G386000	TraesCS1A02G124700	TraesCS1A02G226300	TraesCS1B02G035300		TraesCS1A02G153900	TraesCS1A02G170900	TraesCS1A02G169800	TraesCS1A02G249100	TraesCS1B02G278700	TraesCS1A02G088200	TraesCS1A02G157100	TraesCS2A02G129400	TraesCS1A02G171000	TraesCS1A02G148100	TraesCS6A02G344600	TraesCS1B02G126800	TraesCS1D02G257100	TraesCS1D02G063900	TraesCS1A02G299700	TraesCS1D02G335200	TraesCS7B02G328000	TraesCS1A02G204900			TraesCS1A02G227700	TraesCS1A02G231800	TraesCS1A02G332900			TraesCS2B02G373800	TraesCS1A02G167800	TraesCS5A02G553600
	TraesCS1A02G051800	TraesCS1A02G051900	TraesCS1A02G051300	TraesCS1A02G048800	TraesCS1A02G078800	TraesCS1B02G353700	TraesCS1A02G078700	TraesCS1A02G086900	TraesCS1A02G151700	TraesCS1A02G057700	TraesCS2A02G009700		TraesCS1A02G390600	TraesCS1A02G127400	TraesCS1A02G226700	TraesCS1B02G036300		TraesCS1A02G155900	TraesCS1A02G171100	TraesCS1A02G170300	TraesCS1A02G250700	TraesCS1B02G280500	TraesCS1A02G088600	TraesCS1A02G157200	TraesCS2A02G134400	TraesCS1A02G171600	TraesCS1A02G148400	TraesCS6A02G392900	TraesCS1B02G132300	TraesCS1D02G262900	TraesCS1D02G069800	TraesCS1A02G301100	TraesCS1D02G338300	TraesCS7B02G382300	TraesCS1A02G205200			TraesCS1A02G228100	TraesCS1A02G231900	TraesCS1A02G334500			TraesCS2B02G396700	TraesCS1A02G168100	TraesCS5B02G041300
	TraesCS1A02G051900	TraesCS1A02G052000	TraesCS1A02G051400	TraesCS1A02G048900	TraesCS1A02G078900	TraesCS1B02G363800	TraesCS1A02G079600	TraesCS1A02G087100	TraesCS1A02G151900	TraesCS1A02G057800	TraesCS2A02G009800		TraesCS1A02G390700	TraesCS1A02G128800	TraesCS1A02G226800	TraesCS1B02G039300		TraesCS1A02G156300	TraesCS1A02G171200	TraesCS1A02G170900	TraesCS1A02G250900	TraesCS1B02G280600	TraesCS1A02G088700	TraesCS1A02G157300	TraesCS2A02G137200	TraesCS1A02G171900	TraesCS1A02G150000	TraesCS6A02G414100	TraesCS1B02G133700	TraesCS1D02G278500	TraesCS1D02G069900	TraesCS1A02G303100	TraesCS1D02G340100	TraesCS7B02G395400	TraesCS1A02G205700			TraesCS1A02G231600	TraesCS1A02G232000	TraesCS1A02G336600			TraesCS2B02G398200	TraesCS1A02G168300	TraesCS5B02G041500
	TraesCS1A02G052000	TraesCS1A02G052100	TraesCS1A02G051700	TraesCS1A02G049000	TraesCS1A02G079000	TraesCS1B02G363900	TraesCS1A02G079900	TraesCS1A02G087200	TraesCS1A02G152400	TraesCS1A02G058100	TraesCS2A02G017300		TraesCS1A02G392000	TraesCS1A02G128900	TraesCS1A02G227300	TraesCS1B02G039400		TraesCS1A02G157800	TraesCS1A02G172900	TraesCS1A02G174000	TraesCS1A02G251000	TraesCS1B02G282200	TraesCS1A02G089000	TraesCS1A02G157400	TraesCS2A02G139900	TraesCS1A02G172100	TraesCS1A02G150600	TraesCS6A02G414200	TraesCS1B02G134400	TraesCS1D02G279300	TraesCS1D02G070000	TraesCS1A02G304000	TraesCS1D02G345800	TraesCS7B02G395500	TraesCS1A02G207100			TraesCS1A02G231800	TraesCS1A02G234700	TraesCS1A02G339700			TraesCS2B02G399700	TraesCS1A02G168600	TraesCS5B02G047800
	TraesCS1A02G052100	TraesCS1A02G052300	TraesCS1A02G051800	TraesCS1A02G049100	TraesCS1A02G079400	TraesCS1B02G367100	TraesCS1A02G080000	TraesCS1A02G087500	TraesCS1A02G153100	TraesCS1A02G058200	TraesCS2A02G021000		TraesCS1A02G392100	TraesCS1A02G129000	TraesCS1A02G228000	TraesCS1B02G041700		TraesCS1A02G161900	TraesCS1A02G173000	TraesCS1A02G174200	TraesCS1A02G251800	TraesCS1B02G282900	TraesCS1A02G089100	TraesCS1A02G158400	TraesCS2A02G140200	TraesCS1A02G172300	TraesCS1A02G150700	TraesCS6B02G020500	TraesCS1B02G138900	TraesCS1D02G280100	TraesCS1D02G076600	TraesCS1A02G304200	TraesCS1D02G353400	TraesCS7B02G395700	TraesCS1A02G207700			TraesCS1A02G231900	TraesCS1A02G237000	TraesCS1A02G340400			TraesCS2B02G402800	TraesCS1A02G168800	TraesCS5B02G047900
	TraesCS1A02G052300	TraesCS1A02G052500	TraesCS1A02G051900	TraesCS1A02G049200	TraesCS1A02G079600	TraesCS1B02G367200	TraesCS1A02G080100	TraesCS1A02G087600	TraesCS1A02G154000	TraesCS1A02G058300	TraesCS2A02G021100		TraesCS1A02G393500	TraesCS1A02G130600	TraesCS1A02G228100	TraesCS1B02G042500		TraesCS1A02G162000	TraesCS1A02G173800	TraesCS1A02G175300	TraesCS1A02G252300	TraesCS1B02G285500	TraesCS1A02G089200	TraesCS1A02G158700	TraesCS2A02G148500	TraesCS1A02G172400	TraesCS1A02G152900	TraesCS6B02G020600	TraesCS1B02G139800	TraesCS1D02G291600	TraesCS1D02G079800	TraesCS1A02G304300	TraesCS1D02G354100	TraesCS7B02G414700	TraesCS1A02G207800			TraesCS1A02G232000	TraesCS1A02G238000	TraesCS1A02G340700			TraesCS2B02G402900	TraesCS1A02G168900	TraesCS5B02G071100
	TraesCS1A02G052500	TraesCS1A02G052600	TraesCS1A02G052000	TraesCS1A02G049300	TraesCS1A02G080100	TraesCS1B02G367900	TraesCS1A02G080200	TraesCS1A02G088000	TraesCS1A02G155700	TraesCS1A02G058400	TraesCS2A02G021800		TraesCS1A02G393700	TraesCS1A02G131500	TraesCS1A02G228500	TraesCS1B02G042700		TraesCS1A02G162100	TraesCS1A02G174300	TraesCS1A02G175700	TraesCS1A02G252400	TraesCS1B02G290700	TraesCS1A02G089400	TraesCS1A02G159000	TraesCS2A02G155200	TraesCS1A02G172800	TraesCS1A02G153300	TraesCS6B02G039200	TraesCS1B02G140800	TraesCS1D02G301300	TraesCS1D02G080000	TraesCS1A02G305300	TraesCS1D02G356100	TraesCS7B02G420800	TraesCS1A02G208000			TraesCS1A02G232500	TraesCS1A02G238500	TraesCS1A02G341600			TraesCS2B02G417600	TraesCS1A02G169100	TraesCS5B02G092100
	TraesCS1A02G052600	TraesCS1A02G052700	TraesCS1A02G052100	TraesCS1A02G049400	TraesCS1A02G080300	TraesCS1B02G368000	TraesCS1A02G080300	TraesCS1A02G088200	TraesCS1A02G155800	TraesCS1A02G058600	TraesCS2A02G023200		TraesCS1A02G393800	TraesCS1A02G132000	TraesCS1A02G230200	TraesCS1B02G042900		TraesCS1A02G162200	TraesCS1A02G174600	TraesCS1A02G175800	TraesCS1A02G252500	TraesCS1B02G291400	TraesCS1A02G089800	TraesCS1A02G160400	TraesCS2A02G159400	TraesCS1A02G173200	TraesCS1A02G153400	TraesCS6B02G054300	TraesCS1B02G142100	TraesCS1D02G302200	TraesCS1D02G081100	TraesCS1A02G305700	TraesCS1D02G367000	TraesCS7B02G420900	TraesCS1A02G208700			TraesCS1A02G234700	TraesCS1A02G240400	TraesCS1A02G341700			TraesCS2B02G420700	TraesCS1A02G169400	TraesCS5B02G111000
	TraesCS1A02G052700	TraesCS1A02G052800	TraesCS1A02G052300	TraesCS1A02G049600	TraesCS1A02G080500	TraesCS1B02G371400	TraesCS1A02G080500	TraesCS1A02G088600	TraesCS1A02G155900	TraesCS1A02G058700	TraesCS2A02G025600		TraesCS1A02G394600	TraesCS1A02G132500	TraesCS1A02G230300	TraesCS1B02G043000		TraesCS1A02G163800	TraesCS1A02G174700	TraesCS1A02G176100	TraesCS1A02G253000	TraesCS1B02G293000	TraesCS1A02G089900	TraesCS1A02G161700	TraesCS2A02G163000	TraesCS1A02G173300	TraesCS1A02G153500	TraesCS6B02G131200	TraesCS1B02G142400	TraesCS1D02G304600	TraesCS1D02G082100	TraesCS1A02G306100	TraesCS1D02G372000	TraesCS7B02G429300	TraesCS1A02G208800			TraesCS1A02G237000	TraesCS1A02G240800	TraesCS1A02G342100			TraesCS2B02G422900	TraesCS1A02G169500	TraesCS5B02G135400
	TraesCS1A02G052800	TraesCS1A02G053500	TraesCS1A02G052500	TraesCS1A02G049800	TraesCS1A02G080600	TraesCS1B02G373100	TraesCS1A02G080700	TraesCS1A02G088700	TraesCS1A02G156400	TraesCS1A02G059200	TraesCS2A02G025700		TraesCS1A02G394800	TraesCS1A02G132600	TraesCS1A02G230500	TraesCS1B02G043200		TraesCS1A02G164100	TraesCS1A02G175500	TraesCS1A02G177300	TraesCS1A02G253200	TraesCS1B02G295300	TraesCS1A02G090200	TraesCS1A02G162500	TraesCS2A02G164900	TraesCS1A02G174100	TraesCS1A02G153600	TraesCS6B02G175000	TraesCS1B02G143000	TraesCS1D02G305400	TraesCS1D02G083500	TraesCS1A02G310600	TraesCS1D02G372600	TraesCS7B02G429400	TraesCS1A02G209200			TraesCS1A02G238000	TraesCS1A02G240900	TraesCS1A02G343100			TraesCS2B02G425400	TraesCS1A02G170200	TraesCS5B02G141200
	TraesCS1A02G053500	TraesCS1A02G053600	TraesCS1A02G052600	TraesCS1A02G049900	TraesCS1A02G080700	TraesCS1B02G375200	TraesCS1A02G081200	TraesCS1A02G089200	TraesCS1A02G156600	TraesCS1A02G059300	TraesCS2A02G026500		TraesCS1A02G394900	TraesCS1A02G133000	TraesCS1A02G230600	TraesCS1B02G043400		TraesCS1A02G164400	TraesCS1A02G177800	TraesCS1A02G177400	TraesCS1A02G256300	TraesCS1B02G297000	TraesCS1A02G090400	TraesCS1A02G162700	TraesCS2A02G175200	TraesCS1A02G174400	TraesCS1A02G154500	TraesCS6B02G177500	TraesCS1B02G145100	TraesCS1D02G317900	TraesCS1D02G088200	TraesCS1A02G311200	TraesCS1D02G382900	TraesCS7B02G440800	TraesCS1A02G209600			TraesCS1A02G238500	TraesCS1A02G241100	TraesCS1A02G343800			TraesCS2B02G434000	TraesCS1A02G170300	TraesCS5B02G148500
	TraesCS1A02G053600	TraesCS1A02G053700	TraesCS1A02G052700	TraesCS1A02G050000	TraesCS1A02G081000	TraesCS1B02G378000	TraesCS1A02G081300	TraesCS1A02G089300	TraesCS1A02G157500	TraesCS1A02G059500	TraesCS2A02G036200		TraesCS1A02G395000	TraesCS1A02G133100	TraesCS1A02G234600	TraesCS1B02G045100		TraesCS1A02G165700	TraesCS1A02G178600	TraesCS1A02G177500	TraesCS1A02G256400	TraesCS1B02G297100	TraesCS1A02G090500	TraesCS1A02G163400	TraesCS2A02G181800	TraesCS1A02G174700	TraesCS1A02G154700	TraesCS6B02G203000	TraesCS1B02G146300	TraesCS1D02G318900	TraesCS1D02G088300	TraesCS1A02G313000	TraesCS1D02G384600	TraesCS7B02G451300	TraesCS1A02G209700			TraesCS1A02G240800	TraesCS1A02G241600	TraesCS1A02G344000			TraesCS2B02G437000	TraesCS1A02G171100	TraesCS5B02G151500
	TraesCS1A02G053700	TraesCS1A02G054000	TraesCS1A02G052800	TraesCS1A02G050100	TraesCS1A02G081300	TraesCS1B02G385900	TraesCS1A02G081600	TraesCS1A02G089500	TraesCS1A02G159200	TraesCS1A02G060000	TraesCS2A02G036300		TraesCS1A02G396900	TraesCS1A02G134500	TraesCS1A02G234900	TraesCS1B02G047600		TraesCS1A02G165800	TraesCS1A02G178900	TraesCS1A02G177700	TraesCS1A02G256900	TraesCS1B02G299500	TraesCS1A02G090600	TraesCS1A02G163500	TraesCS2A02G184500	TraesCS1A02G175300	TraesCS1A02G155000	TraesCS6B02G203100	TraesCS1B02G150600	TraesCS1D02G319000	TraesCS1D02G090400	TraesCS1A02G313400	TraesCS1D02G392300	TraesCS7B02G454800	TraesCS1A02G210400			TraesCS1A02G240900	TraesCS1A02G242200	TraesCS1A02G344900			TraesCS2B02G454000	TraesCS1A02G171200	TraesCS5B02G192400
	TraesCS1A02G054000	TraesCS1A02G054300	TraesCS1A02G053500	TraesCS1A02G050300	TraesCS1A02G081600	TraesCS1B02G386900	TraesCS1A02G081700	TraesCS1A02G089600	TraesCS1A02G159500	TraesCS1A02G060100	TraesCS2A02G038100		TraesCS1A02G397200	TraesCS1A02G136000	TraesCS1A02G235100	TraesCS1B02G047900		TraesCS1A02G167600	TraesCS1A02G180600	TraesCS1A02G177900	TraesCS1A02G257200	TraesCS1B02G299600	TraesCS1A02G090700	TraesCS1A02G163700	TraesCS2A02G184600	TraesCS1A02G176000	TraesCS1A02G155300	TraesCS6B02G217900	TraesCS1B02G151900	TraesCS1D02G319400	TraesCS1D02G106600	TraesCS1A02G313500	TraesCS1D02G393600	TraesCS7B02G457300	TraesCS1A02G210600			TraesCS1A02G241100	TraesCS1A02G243400	TraesCS1A02G346100			TraesCS2B02G456100	TraesCS1A02G171700	TraesCS5B02G196700
	TraesCS1A02G054300	TraesCS1A02G054400	TraesCS1A02G053600	TraesCS1A02G050400	TraesCS1A02G081700	TraesCS1B02G387000	TraesCS1A02G081900	TraesCS1A02G089700	TraesCS1A02G160200	TraesCS1A02G060200	TraesCS2A02G039800		TraesCS1A02G397700	TraesCS1A02G137800	TraesCS1A02G235500	TraesCS1B02G054900		TraesCS1A02G167700	TraesCS1A02G180700	TraesCS1A02G178300	TraesCS1A02G257300	TraesCS1B02G303100	TraesCS1A02G091300	TraesCS1A02G164200	TraesCS2A02G184700	TraesCS1A02G178000	TraesCS1A02G156300	TraesCS6B02G260100	TraesCS1B02G152900	TraesCS1D02G321700	TraesCS1D02G108100	TraesCS1A02G315100	TraesCS1D02G394400	TraesCS7B02G457400	TraesCS1A02G211000			TraesCS1A02G241600	TraesCS1A02G243900	TraesCS1A02G346300			TraesCS2B02G463800	TraesCS1A02G171900	TraesCS5B02G229500
	TraesCS1A02G054400	TraesCS1A02G055300	TraesCS1A02G053700	TraesCS1A02G050500	TraesCS1A02G081800	TraesCS1B02G387100	TraesCS1A02G082000	TraesCS1A02G089800	TraesCS1A02G160300	TraesCS1A02G060600	TraesCS2A02G039900		TraesCS1A02G399500	TraesCS1A02G138700	TraesCS1A02G235800	TraesCS1B02G055200		TraesCS1A02G167800	TraesCS1A02G182400	TraesCS1A02G178500	TraesCS1A02G257600	TraesCS1B02G304200	TraesCS1A02G091900	TraesCS1A02G164600	TraesCS2A02G200800	TraesCS1A02G178200	TraesCS1A02G156700	TraesCS6B02G267100	TraesCS1B02G153800	TraesCS1D02G323400	TraesCS1D02G110900	TraesCS1A02G316300	TraesCS1D02G395700	TraesCS7B02G491000	TraesCS1A02G211500			TraesCS1A02G242300	TraesCS1A02G245000	TraesCS1A02G348400			TraesCS2B02G472100	TraesCS1A02G172300	TraesCS5B02G238300
	TraesCS1A02G054900	TraesCS1A02G055400	TraesCS1A02G054000	TraesCS1A02G050600	TraesCS1A02G081900	TraesCS1B02G388000	TraesCS1A02G082100	TraesCS1A02G090600	TraesCS1A02G160500	TraesCS1A02G060900	TraesCS2A02G047700		TraesCS1A02G400200	TraesCS1A02G138900	TraesCS1A02G236100	TraesCS1B02G058300		TraesCS1A02G168100	TraesCS1A02G183100	TraesCS1A02G178600	TraesCS1A02G257800	TraesCS1B02G312600	TraesCS1A02G092000	TraesCS1A02G164800	TraesCS2A02G202100	TraesCS1A02G178300	TraesCS1A02G156800	TraesCS6B02G271500	TraesCS1B02G153900	TraesCS1D02G323500	TraesCS1D02G115400	TraesCS1A02G316700	TraesCS1D02G402800	TraesCS7D02G003900	TraesCS1A02G211600			TraesCS1A02G243400	TraesCS1A02G245900	TraesCS1A02G348500			TraesCS2B02G478400	TraesCS1A02G172700	TraesCS5B02G276200
	TraesCS1A02G055000	TraesCS1A02G055900	TraesCS1A02G054300	TraesCS1A02G050700	TraesCS1A02G082000	TraesCS1B02G388100	TraesCS1A02G082200	TraesCS1A02G090700	TraesCS1A02G160700	TraesCS1A02G061600	TraesCS2A02G050100		TraesCS1A02G400400	TraesCS1A02G139400	TraesCS1A02G236400	TraesCS1B02G058800		TraesCS1A02G168200	TraesCS1A02G184600	TraesCS1A02G179400	TraesCS1A02G258200	TraesCS1B02G316900	TraesCS1A02G092300	TraesCS1A02G164900	TraesCS2A02G208300	TraesCS1A02G178500	TraesCS1A02G156900	TraesCS6B02G338400	TraesCS1B02G155000	TraesCS1D02G325200	TraesCS1D02G116500	TraesCS1A02G317700	TraesCS1D02G403500	TraesCS7D02G075500	TraesCS1A02G211700			TraesCS1A02G243900	TraesCS1A02G246100	TraesCS1A02G348700			TraesCS2B02G487200	TraesCS1A02G172800	TraesCS5B02G301700
	TraesCS1A02G055100	TraesCS1A02G056100	TraesCS1A02G054400	TraesCS1A02G050800	TraesCS1A02G082100	TraesCS1B02G389900	TraesCS1A02G082400	TraesCS1A02G091100	TraesCS1A02G161100	TraesCS1A02G062100	TraesCS2A02G057600		TraesCS1A02G402600	TraesCS1A02G139700	TraesCS1A02G236500	TraesCS1B02G059200		TraesCS1A02G168300	TraesCS1A02G184800	TraesCS1A02G179500	TraesCS1A02G258500	TraesCS1B02G317000	TraesCS1A02G092900	TraesCS1A02G165000	TraesCS2A02G208700	TraesCS1A02G178600	TraesCS1A02G157000	TraesCS6B02G365900	TraesCS1B02G159800	TraesCS1D02G335100	TraesCS1D02G120000	TraesCS1A02G317800	TraesCS1D02G404500	TraesCS7D02G075600	TraesCS1A02G212700			TraesCS1A02G244800	TraesCS1A02G246700	TraesCS1A02G348800			TraesCS2B02G487300	TraesCS1A02G174400	TraesCS5B02G312500
	TraesCS1A02G055300	TraesCS1A02G056105	TraesCS1A02G055300	TraesCS1A02G050900	TraesCS1A02G082200	TraesCS1B02G392900	TraesCS1A02G082500	TraesCS1A02G091200	TraesCS1A02G161300	TraesCS1A02G062400	TraesCS2A02G058800		TraesCS1A02G404300	TraesCS1A02G140800	TraesCS1A02G237100	TraesCS1B02G060800		TraesCS1A02G170000	TraesCS1A02G184900	TraesCS1A02G181400	TraesCS1A02G259700	TraesCS1B02G322200	TraesCS1A02G093600	TraesCS1A02G165600	TraesCS2A02G216500	TraesCS1A02G178700	TraesCS1A02G157100	TraesCS6D02G002600	TraesCS1B02G162600	TraesCS1D02G335200	TraesCS1D02G128900	TraesCS1A02G318100	TraesCS1D02G407000	TraesCS7D02G116900	TraesCS1A02G213100			TraesCS1A02G245000	TraesCS1A02G248200	TraesCS1A02G349400			TraesCS2B02G500600	TraesCS1A02G174800	TraesCS5B02G312600
	TraesCS1A02G055900	TraesCS1A02G056200	TraesCS1A02G055900	TraesCS1A02G051000	TraesCS1A02G083000	TraesCS1B02G395200	TraesCS1A02G082600	TraesCS1A02G091300	TraesCS1A02G161400	TraesCS1A02G062500	TraesCS2A02G060700		TraesCS1A02G404900	TraesCS1A02G141200	TraesCS1A02G237600	TraesCS1B02G061500		TraesCS1A02G170200	TraesCS1A02G185500	TraesCS1A02G181500	TraesCS1A02G261000	TraesCS1B02G322300	TraesCS1A02G093700	TraesCS1A02G166300	TraesCS2A02G218000	TraesCS1A02G179400	TraesCS1A02G157200	TraesCS6D02G079700	TraesCS1B02G164000	TraesCS1D02G336700	TraesCS1D02G131400	TraesCS1A02G318800	TraesCS1D02G408900	TraesCS7D02G172000	TraesCS1A02G213300			TraesCS1A02G245900	TraesCS1A02G248500	TraesCS1A02G351500			TraesCS2B02G506300	TraesCS1A02G174900	TraesCS5B02G312700
	TraesCS1A02G056100	TraesCS1A02G056400	TraesCS1A02G056100	TraesCS1A02G051100	TraesCS1A02G083300	TraesCS1B02G395300	TraesCS1A02G082700	TraesCS1A02G091600	TraesCS1A02G161600	TraesCS1A02G062600	TraesCS2A02G065800		TraesCS1A02G405000	TraesCS1A02G141300	TraesCS1A02G238500	TraesCS1B02G061900		TraesCS1A02G170900	TraesCS1A02G186000	TraesCS1A02G181600	TraesCS1A02G261900	TraesCS1B02G325800	TraesCS1A02G093800	TraesCS1A02G167800	TraesCS2A02G223000	TraesCS1A02G179700	TraesCS1A02G157300	TraesCS6D02G079800	TraesCS1B02G164100	TraesCS1D02G336800	TraesCS1D02G131600	TraesCS1A02G319600	TraesCS1D02G409000	TraesCS7D02G193000	TraesCS1A02G214800			TraesCS1A02G246100	TraesCS1A02G248700	TraesCS1A02G351600			TraesCS2B02G509000	TraesCS1A02G175100	TraesCS5B02G340600
	TraesCS1A02G056105	TraesCS1A02G056500	TraesCS1A02G056105	TraesCS1A02G051200	TraesCS1A02G083800	TraesCS1B02G396000	TraesCS1A02G082900	TraesCS1A02G092200	TraesCS1A02G161800	TraesCS1A02G062800	TraesCS2A02G079200		TraesCS1A02G405200	TraesCS1A02G141500	TraesCS1A02G238800	TraesCS1B02G063200		TraesCS1A02G171000	TraesCS1A02G186100	TraesCS1A02G182500	TraesCS1A02G262000	TraesCS1B02G325900	TraesCS1A02G094000	TraesCS1A02G170000	TraesCS2A02G224600	TraesCS1A02G179800	TraesCS1A02G157400	TraesCS6D02G079900	TraesCS1B02G164200	TraesCS1D02G338400	TraesCS1D02G138000	TraesCS1A02G320000	TraesCS1D02G409100	TraesCS7D02G222100	TraesCS1A02G215000			TraesCS1A02G246700	TraesCS1A02G248800	TraesCS1A02G352700			TraesCS2B02G509400	TraesCS1A02G176500	TraesCS5B02G363200
	TraesCS1A02G056200	TraesCS1A02G056600	TraesCS1A02G056200	TraesCS1A02G051300	TraesCS1A02G084000	TraesCS1B02G396300	TraesCS1A02G083000	TraesCS1A02G092300	TraesCS1A02G161900	TraesCS1A02G062900	TraesCS2A02G082400		TraesCS1A02G405300	TraesCS1A02G141700	TraesCS1A02G239400	TraesCS1B02G066500		TraesCS1A02G172900	TraesCS1A02G187100	TraesCS1A02G183000	TraesCS1A02G262100	TraesCS1B02G332600	TraesCS1A02G094700	TraesCS1A02G171000	TraesCS2A02G225700	TraesCS1A02G180300	TraesCS1A02G158500	TraesCS6D02G080000	TraesCS1B02G164900	TraesCS1D02G348900	TraesCS1D02G141000	TraesCS1A02G323000	TraesCS1D02G414000	TraesCS7D02G222200	TraesCS1A02G215200			TraesCS1A02G248200	TraesCS1A02G249100	TraesCS1A02G352800			TraesCS2B02G533500	TraesCS1A02G176700	TraesCS5B02G366000
	TraesCS1A02G056400	TraesCS1A02G056700	TraesCS1A02G056400	TraesCS1A02G051400	TraesCS1A02G084100	TraesCS1B02G399300	TraesCS1A02G083300	TraesCS1A02G092600	TraesCS1A02G162400	TraesCS1A02G063200	TraesCS2A02G085000		TraesCS1A02G405400	TraesCS1A02G141800	TraesCS1A02G239600	TraesCS1B02G067100		TraesCS1A02G173000	TraesCS1A02G187300	TraesCS1A02G183700	TraesCS1A02G262300	TraesCS1B02G334000	TraesCS1A02G096200	TraesCS1A02G171100	TraesCS2A02G233700	TraesCS1A02G180600	TraesCS1A02G158700	TraesCS6D02G080100	TraesCS1B02G166100	TraesCS1D02G351600	TraesCS1D02G144400	TraesCS1A02G324900	TraesCS1D02G418600	TraesCS7D02G230900	TraesCS1A02G215500			TraesCS1A02G248500	TraesCS1A02G249200	TraesCS1A02G355800			TraesCS2B02G536100	TraesCS1A02G176800	TraesCS5B02G386500
	TraesCS1A02G056500	TraesCS1A02G056800	TraesCS1A02G056500	TraesCS1A02G051600	TraesCS1A02G084200	TraesCS1B02G400400	TraesCS1A02G083400	TraesCS1A02G092700	TraesCS1A02G162600	TraesCS1A02G063300	TraesCS2A02G088500		TraesCS1A02G405600	TraesCS1A02G142000	TraesCS1A02G239700	TraesCS1B02G068100		TraesCS1A02G173600	TraesCS1A02G187800	TraesCS1A02G184000	TraesCS1A02G263600	TraesCS1B02G336300	TraesCS1A02G096300	TraesCS1A02G171200	TraesCS2A02G238100	TraesCS1A02G180700	TraesCS1A02G159000	TraesCS6D02G097600	TraesCS1B02G170200	TraesCS1D02G361000	TraesCS1D02G144500	TraesCS1A02G325200	TraesCS1D02G418700	TraesCS7D02G255700	TraesCS1A02G215700			TraesCS1A02G249100	TraesCS1A02G249500	TraesCS1A02G355900			TraesCS2B02G539000	TraesCS1A02G177100	TraesCS5B02G455000
	TraesCS1A02G056600	TraesCS1A02G057000	TraesCS1A02G056600	TraesCS1A02G051700	TraesCS1A02G084400	TraesCS1B02G404000	TraesCS1A02G083500	TraesCS1A02G092800	TraesCS1A02G162800	TraesCS1A02G063400	TraesCS2A02G102400		TraesCS1A02G405900	TraesCS1A02G142100	TraesCS1A02G240500	TraesCS1B02G069600		TraesCS1A02G173800	TraesCS1A02G188300	TraesCS1A02G184100	TraesCS1A02G263900	TraesCS1B02G336800	TraesCS1A02G096400	TraesCS1A02G171600	TraesCS2A02G239400	TraesCS1A02G182000	TraesCS1A02G159300	TraesCS6D02G138200	TraesCS1B02G172600	TraesCS1D02G364000	TraesCS1D02G144600	TraesCS1A02G326400	TraesCS1D02G423000	TraesCS7D02G291100	TraesCS1A02G215800			TraesCS1A02G249200	TraesCS1A02G249700	TraesCS1A02G356200			TraesCS2B02G539100	TraesCS1A02G177200	TraesCS5B02G480800
	TraesCS1A02G056700	TraesCS1A02G057100	TraesCS1A02G056700	TraesCS1A02G051800	TraesCS1A02G084600	TraesCS1B02G404200	TraesCS1A02G083800	TraesCS1A02G092900	TraesCS1A02G163000	TraesCS1A02G063800	TraesCS2A02G105900		TraesCS1A02G406900	TraesCS1A02G142300	TraesCS1A02G242900	TraesCS1B02G070800		TraesCS1A02G174300	TraesCS1A02G188500	TraesCS1A02G184400	TraesCS1A02G264000	TraesCS1B02G337400	TraesCS1A02G096800	TraesCS1A02G171800	TraesCS2A02G240900	TraesCS1A02G182200	TraesCS1A02G159600	TraesCS6D02G175000	TraesCS1B02G172800	TraesCS1D02G368000	TraesCS1D02G145200	TraesCS1A02G327000	TraesCS1D02G425400	TraesCS7D02G303600	TraesCS1A02G215900			TraesCS1A02G249500	TraesCS1A02G250400	TraesCS1A02G357000			TraesCS2B02G546600	TraesCS1A02G179100	TraesCS5B02G485300
	TraesCS1A02G056800	TraesCS1A02G057200	TraesCS1A02G056800	TraesCS1A02G051900	TraesCS1A02G084800	TraesCS1B02G413900	TraesCS1A02G084000	TraesCS1A02G093000	TraesCS1A02G163400	TraesCS1A02G064600	TraesCS2A02G114000		TraesCS1A02G408100	TraesCS1A02G143500	TraesCS1A02G243000	TraesCS1B02G071600		TraesCS1A02G174400	TraesCS1A02G189300	TraesCS1A02G184500	TraesCS1A02G264500	TraesCS1B02G339900	TraesCS1A02G097600	TraesCS1A02G172100	TraesCS2A02G241000	TraesCS1A02G182400	TraesCS1A02G160800	TraesCS6D02G175100	TraesCS1B02G176300	TraesCS1D02G368100	TraesCS1D02G148200	TraesCS1A02G327700	TraesCS1D02G425500	TraesCS7D02G338700	TraesCS1A02G218400			TraesCS1A02G250400	TraesCS1A02G253800	TraesCS1A02G357100			TraesCS2B02G562700	TraesCS1A02G179200	TraesCS5B02G494300
	TraesCS1A02G057000	TraesCS1A02G057600	TraesCS1A02G057000	TraesCS1A02G052000	TraesCS1A02G084900	TraesCS1B02G414000	TraesCS1A02G084100	TraesCS1A02G093100	TraesCS1A02G164200	TraesCS1A02G064700	TraesCS2A02G114400		TraesCS1A02G408200	TraesCS1A02G143700	TraesCS1A02G243700	TraesCS1B02G072900		TraesCS1A02G174600	TraesCS1A02G189400	TraesCS1A02G185200	TraesCS1A02G265600	TraesCS1B02G343000	TraesCS1A02G097800	TraesCS1A02G172200	TraesCS2A02G241100	TraesCS1A02G182500	TraesCS1A02G160900	TraesCS6D02G175200	TraesCS1B02G178000	TraesCS1D02G368200	TraesCS1D02G154300	TraesCS1A02G327800	TraesCS1D02G427100	TraesCS7D02G428900	TraesCS1A02G218500			TraesCS1A02G250600	TraesCS1A02G256100	TraesCS1A02G357500			TraesCS2B02G562800	TraesCS1A02G179300	TraesCS5B02G552200
	TraesCS1A02G057100	TraesCS1A02G057900	TraesCS1A02G057100	TraesCS1A02G052100	TraesCS1A02G085000	TraesCS1B02G414500	TraesCS1A02G084200	TraesCS1A02G093200	TraesCS1A02G165300	TraesCS1A02G064800	TraesCS2A02G116200		TraesCS1A02G408900	TraesCS1A02G143800	TraesCS1A02G244000	TraesCS1B02G075900		TraesCS1A02G174800	TraesCS1A02G189500	TraesCS1A02G185300	TraesCS1A02G265700	TraesCS1B02G343100	TraesCS1A02G097900	TraesCS1A02G173400	TraesCS2A02G241200	TraesCS1A02G183000	TraesCS1A02G162300	TraesCS6D02G175300	TraesCS1B02G186800	TraesCS1D02G370100	TraesCS1D02G157800	TraesCS1A02G330500	TraesCS1D02G427200	TraesCS7D02G472500	TraesCS1A02G218700			TraesCS1A02G253800	TraesCS1A02G256200	TraesCS1A02G358600			TraesCS2B02G562900	TraesCS1A02G179700	TraesCS5B02G560800
	TraesCS1A02G057200	TraesCS1A02G058100	TraesCS1A02G057200	TraesCS1A02G052200	TraesCS1A02G085300	TraesCS1B02G414600	TraesCS1A02G084300	TraesCS1A02G093500	TraesCS1A02G165800	TraesCS1A02G064900	TraesCS2A02G118600		TraesCS1A02G410700	TraesCS1A02G143900	TraesCS1A02G244100	TraesCS1B02G076400		TraesCS1A02G175500	TraesCS1A02G190000	TraesCS1A02G187200	TraesCS1A02G265800	TraesCS1B02G350000	TraesCS1A02G098000	TraesCS1A02G174000	TraesCS2A02G241300	TraesCS1A02G183400	TraesCS1A02G162500	TraesCS6D02G175400	TraesCS1B02G188400	TraesCS1D02G374900	TraesCS1D02G159100	TraesCS1A02G331000	TraesCS1D02G444300	TraesCS7D02G473100	TraesCS1A02G220000			TraesCS1A02G254200	TraesCS1A02G256500	TraesCS1A02G360000			TraesCS2B02G564900	TraesCS1A02G180400	TraesCS5D02G016200
	TraesCS1A02G057300	TraesCS1A02G058200	TraesCS1A02G057300	TraesCS1A02G052300	TraesCS1A02G085500	TraesCS1B02G415400	TraesCS1A02G084400	TraesCS1A02G093900	TraesCS1A02G166300	TraesCS1A02G065000	TraesCS2A02G118700		TraesCS1A02G411600	TraesCS1A02G144000	TraesCS1A02G244300	TraesCS1B02G079100		TraesCS1A02G177800	TraesCS1A02G190100	TraesCS1A02G187300	TraesCS1A02G268900	TraesCS1B02G351300	TraesCS1A02G098100	TraesCS1A02G174200	TraesCS2A02G241400	TraesCS1A02G184000	TraesCS1A02G162700	TraesCS6D02G175500	TraesCS1B02G192600	TraesCS1D02G379700	TraesCS1D02G168700	TraesCS1A02G331800	TraesCS1D02G450900	TraesCS7D02G474900	TraesCS1A02G220100			TraesCS1A02G256100	TraesCS1A02G257400	TraesCS1A02G363500			TraesCS2B02G574400	TraesCS1A02G182100	TraesCS5D02G017404
	TraesCS1A02G057500	TraesCS1A02G058300	TraesCS1A02G057500	TraesCS1A02G052500	TraesCS1A02G085600	TraesCS1B02G417100	TraesCS1A02G084600	TraesCS1A02G094000	TraesCS1A02G167600	TraesCS1A02G065200	TraesCS2A02G121300		TraesCS1A02G412700	TraesCS1A02G144600	TraesCS1A02G244800	TraesCS1B02G081600		TraesCS1A02G178600	TraesCS1A02G190200	TraesCS1A02G188100	TraesCS1A02G269600	TraesCS1B02G354200	TraesCS1A02G098300	TraesCS1A02G174400	TraesCS2A02G241500	TraesCS1A02G184300	TraesCS1A02G163400	TraesCS6D02G175600	TraesCS1B02G195100	TraesCS1D02G381400	TraesCS1D02G170400	TraesCS1A02G333900	TraesCS1D02G452200	TraesCS7D02G534300	TraesCS1A02G220200			TraesCS1A02G256200	TraesCS1A02G258500	TraesCS1A02G363800			TraesCS2B02G590600	TraesCS1A02G183500	TraesCS5D02G052900
	TraesCS1A02G057600	TraesCS1A02G058400	TraesCS1A02G057600	TraesCS1A02G052600	TraesCS1A02G085700	TraesCS1B02G417200	TraesCS1A02G084800	TraesCS1A02G094100	TraesCS1A02G167800	TraesCS1A02G065300	TraesCS2A02G124300		TraesCS1A02G412900	TraesCS1A02G144700	TraesCS1A02G244900	TraesCS1B02G083000		TraesCS1A02G178900	TraesCS1A02G190800	TraesCS1A02G188300	TraesCS1A02G270100	TraesCS1B02G356200	TraesCS1A02G098400	TraesCS1A02G174800	TraesCS2A02G241600	TraesCS1A02G184400	TraesCS1A02G163700	TraesCS6D02G235500	TraesCS1B02G196300	TraesCS1D02G383100	TraesCS1D02G170500	TraesCS1A02G334100	TraesCS1D02G453100	TraesCSU02G015000	TraesCS1A02G222600			TraesCS1A02G256300	TraesCS1A02G258700	TraesCS1A02G365100			TraesCS2B02G592000	TraesCS1A02G183800	TraesCS5D02G058000
	TraesCS1A02G057900	TraesCS1A02G058700	TraesCS1A02G057900	TraesCS1A02G052700	TraesCS1A02G085800	TraesCS1B02G417600	TraesCS1A02G085000	TraesCS1A02G095000	TraesCS1A02G167900	TraesCS1A02G065400	TraesCS2A02G136100		TraesCS1A02G413000	TraesCS1A02G145700	TraesCS1A02G245100	TraesCS1B02G084100		TraesCS1A02G181100	TraesCS1A02G192200	TraesCS1A02G188500	TraesCS1A02G270200	TraesCS1B02G356300	TraesCS1A02G098600	TraesCS1A02G175000	TraesCS2A02G241700	TraesCS1A02G185400	TraesCS1A02G164300	TraesCS6D02G239200	TraesCS1B02G199100	TraesCS1D02G384300	TraesCS1D02G172700	TraesCS1A02G335100	TraesCS2A02G000900	TraesCSU02G015100	TraesCS1A02G223100			TraesCS1A02G256400	TraesCS1A02G259200	TraesCS1A02G371700			TraesCS2B02G596500	TraesCS1A02G183900	TraesCS5D02G068100
	TraesCS1A02G058100	TraesCS1A02G058800	TraesCS1A02G058100	TraesCS1A02G052800	TraesCS1A02G085900	TraesCS1B02G417700	TraesCS1A02G085300	TraesCS1A02G095300	TraesCS1A02G168300	TraesCS1A02G065500	TraesCS2A02G137800		TraesCS1A02G413700	TraesCS1A02G145900	TraesCS1A02G246400	TraesCS1B02G084200		TraesCS1A02G182400	TraesCS1A02G192300	TraesCS1A02G188800	TraesCS1A02G271400	TraesCS1B02G356600	TraesCS1A02G098900	TraesCS1A02G175700	TraesCS2A02G243900	TraesCS1A02G185500	TraesCS1A02G164800	TraesCS6D02G327200	TraesCS1B02G201800	TraesCS1D02G384400	TraesCS1D02G174600	TraesCS1A02G335600	TraesCS2A02G006400	TraesCSU02G019400	TraesCS1A02G223300			TraesCS1A02G256500	TraesCS1A02G259800	TraesCS1A02G371800			TraesCS2B02G596600	TraesCS1A02G184700	TraesCS5D02G069600
	TraesCS1A02G058200	TraesCS1A02G058900	TraesCS1A02G058200	TraesCS1A02G053100	TraesCS1A02G086600	TraesCS1B02G418000	TraesCS1A02G085500	TraesCS1A02G095400	TraesCS1A02G169400	TraesCS1A02G065700	TraesCS2A02G138700		TraesCS1A02G414200	TraesCS1A02G146000	TraesCS1A02G246500	TraesCS1B02G084500		TraesCS1A02G184600	TraesCS1A02G192400	TraesCS1A02G189100	TraesCS1A02G271500	TraesCS1B02G360400	TraesCS1A02G099100	TraesCS1A02G175800	TraesCS2A02G251300	TraesCS1A02G186700	TraesCS1A02G165600	TraesCS6D02G355500	TraesCS1B02G202300	TraesCS1D02G384500	TraesCS1D02G175500	TraesCS1A02G337300	TraesCS2A02G006500	TraesCSU02G022600	TraesCS1A02G224500			TraesCS1A02G257400	TraesCS1A02G260200	TraesCS1A02G372400			TraesCS2B02G600200	TraesCS1A02G185400	TraesCS5D02G134600
	TraesCS1A02G058300	TraesCS1A02G059000	TraesCS1A02G058300	TraesCS1A02G053500	TraesCS1A02G086800	TraesCS1B02G420500	TraesCS1A02G085800	TraesCS1A02G095600	TraesCS1A02G169500	TraesCS1A02G066200	TraesCS2A02G143900		TraesCS1A02G417100	TraesCS1A02G147200	TraesCS1A02G247900	TraesCS1B02G084900		TraesCS1A02G184700	TraesCS1A02G192900	TraesCS1A02G190200	TraesCS1A02G272700	TraesCS1B02G364600	TraesCS1A02G099400	TraesCS1A02G177700	TraesCS2A02G259600	TraesCS1A02G187800	TraesCS1A02G165800	TraesCS6D02G364800	TraesCS1B02G205900	TraesCS1D02G392000	TraesCS1D02G175600	TraesCS1A02G337700	TraesCS2A02G016600	TraesCSU02G026400	TraesCS1A02G225300			TraesCS1A02G258700	TraesCS1A02G260400	TraesCS1A02G375900			TraesCS2B02G611600	TraesCS1A02G186800	TraesCS5D02G157600
	TraesCS1A02G058400	TraesCS1A02G059100	TraesCS1A02G058400	TraesCS1A02G053600	TraesCS1A02G086900	TraesCS1B02G423600	TraesCS1A02G085900	TraesCS1A02G095800	TraesCS1A02G170300	TraesCS1A02G066400	TraesCS2A02G148200		TraesCS1A02G418900	TraesCS1A02G147300	TraesCS1A02G248500	TraesCS1B02G085400		TraesCS1A02G185500	TraesCS1A02G193800	TraesCS1A02G190800	TraesCS1A02G272800	TraesCS1B02G366400	TraesCS1A02G099500	TraesCS1A02G177900	TraesCS2A02G263800	TraesCS1A02G188000	TraesCS1A02G166200	TraesCS6D02G375200	TraesCS1B02G207800	TraesCS1D02G395600	TraesCS1D02G177000	TraesCS1A02G338800	TraesCS2A02G019900	TraesCSU02G040800	TraesCS1A02G226300			TraesCS1A02G259200	TraesCS1A02G260700	TraesCS1A02G376000			TraesCS2B02G617200	TraesCS1A02G187400	TraesCS5D02G162600
	TraesCS1A02G058700	TraesCS1A02G059200	TraesCS1A02G058700	TraesCS1A02G053700	TraesCS1A02G087100	TraesCS1B02G428600	TraesCS1A02G086200	TraesCS1A02G095900	TraesCS1A02G170500	TraesCS1A02G066521	TraesCS2A02G152000		TraesCS1A02G420900	TraesCS1A02G148000	TraesCS1A02G249000	TraesCS1B02G089400		TraesCS1A02G186000	TraesCS1A02G193900	TraesCS1A02G191000	TraesCS1A02G276100	TraesCS1B02G371400	TraesCS1A02G099800	TraesCS1A02G178200	TraesCS2A02G267400	TraesCS1A02G188600	TraesCS1A02G166300	TraesCS6D02G375300	TraesCS1B02G208100	TraesCS1D02G395700	TraesCS1D02G180600	TraesCS1A02G338900	TraesCS2A02G021600	TraesCSU02G044500	TraesCS1A02G226700			TraesCS1A02G259700	TraesCS1A02G260800	TraesCS1A02G380300			TraesCS2D02G001800	TraesCS1A02G187800	TraesCS5D02G184400
	TraesCS1A02G058800	TraesCS1A02G059500	TraesCS1A02G058800	TraesCS1A02G054000	TraesCS1A02G087200	TraesCS1B02G430800	TraesCS1A02G086300	TraesCS1A02G096000	TraesCS1A02G171100	TraesCS1A02G066600	TraesCS2A02G155700		TraesCS1A02G421000	TraesCS1A02G148300	TraesCS1A02G250000	TraesCS1B02G096300		TraesCS1A02G186100	TraesCS1A02G194000	TraesCS1A02G191100	TraesCS1A02G277500	TraesCS1B02G376000	TraesCS1A02G100300	TraesCS1A02G178300	TraesCS2A02G268000	TraesCS1A02G189400	TraesCS1A02G167200	TraesCS6D02G402100	TraesCS1B02G211400	TraesCS1D02G402000	TraesCS1D02G187400	TraesCS1A02G340100	TraesCS2A02G022200	TraesCSU02G051900	TraesCS1A02G227100			TraesCS1A02G259800	TraesCS1A02G260900	TraesCS1A02G383000			TraesCS2D02G002800	TraesCS1A02G188000	TraesCS5D02G184900
	TraesCS1A02G058900	TraesCS1A02G059600	TraesCS1A02G058900	TraesCS1A02G054300	TraesCS1A02G087300	TraesCS1B02G431800	TraesCS1A02G086600	TraesCS1A02G096100	TraesCS1A02G171300	TraesCS1A02G066700	TraesCS2A02G157400		TraesCS1A02G421400	TraesCS1A02G148700	TraesCS1A02G250100	TraesCS1B02G096600		TraesCS1A02G187100	TraesCS1A02G194100	TraesCS1A02G191300	TraesCS1A02G278700	TraesCS1B02G377800	TraesCS1A02G100400	TraesCS1A02G178500	TraesCS2A02G277000	TraesCS1A02G190100	TraesCS1A02G167300	TraesCS7A02G037600	TraesCS1B02G218400	TraesCS1D02G402700	TraesCS1D02G187500	TraesCS1A02G341200	TraesCS2A02G028500	TraesCSU02G067000	TraesCS1A02G227600			TraesCS1A02G260400	TraesCS1A02G261000	TraesCS1A02G390300			TraesCS2D02G005200	TraesCS1A02G188200	TraesCS5D02G202500
	TraesCS1A02G059000	TraesCS1A02G059700	TraesCS1A02G059000	TraesCS1A02G054400	TraesCS1A02G087400	TraesCS1B02G435500	TraesCS1A02G086800	TraesCS1A02G097100	TraesCS1A02G172100	TraesCS1A02G066800	TraesCS2A02G198700		TraesCS1A02G421600	TraesCS1A02G148800	TraesCS1A02G250700	TraesCS1B02G098300		TraesCS1A02G187300	TraesCS1A02G194400	TraesCS1A02G191600	TraesCS1A02G278900	TraesCS1B02G377900	TraesCS1A02G100600	TraesCS1A02G178600	TraesCS2A02G278600	TraesCS1A02G190500	TraesCS1A02G167400	TraesCS7A02G038200	TraesCS1B02G218800	TraesCS1D02G402800	TraesCS1D02G187600	TraesCS1A02G342200	TraesCS2A02G029200	TraesCSU02G068200	TraesCS1A02G228000			TraesCS1A02G260900	TraesCS1A02G261300	TraesCS1A02G395100			TraesCS2D02G014200	TraesCS1A02G188600	TraesCS5D02G247800
	TraesCS1A02G059100	TraesCS1A02G060100	TraesCS1A02G059100	TraesCS1A02G054500	TraesCS1A02G087500	TraesCS1B02G435600	TraesCS1A02G086900	TraesCS1A02G097200	TraesCS1A02G173000	TraesCS1A02G066900	TraesCS2A02G198800		TraesCS1A02G424400	TraesCS1A02G150400	TraesCS1A02G250900	TraesCS1B02G098400		TraesCS1A02G187800	TraesCS1A02G195000	TraesCS1A02G191700	TraesCS1A02G279000	TraesCS1B02G378000	TraesCS1A02G101000	TraesCS1A02G178900	TraesCS2A02G282100	TraesCS1A02G193000	TraesCS1A02G167800	TraesCS7A02G098700	TraesCS1B02G219500	TraesCS1D02G421600	TraesCS1D02G209900	TraesCS1A02G342900	TraesCS2A02G030400	TraesCSU02G073500	TraesCS1A02G228100			TraesCS1A02G261000	TraesCS1A02G261600	TraesCS1A02G396900			TraesCS2D02G015200	TraesCS1A02G189000	TraesCS5D02G279800
	TraesCS1A02G059200	TraesCS1A02G060200	TraesCS1A02G059200	TraesCS1A02G054600	TraesCS1A02G088000	TraesCS1B02G436600	TraesCS1A02G087100	TraesCS1A02G097500	TraesCS1A02G173100	TraesCS1A02G067100	TraesCS2A02G199900		TraesCS1A02G427900	TraesCS1A02G151000	TraesCS1A02G251000	TraesCS1B02G098600		TraesCS1A02G188300	TraesCS1A02G195100	TraesCS1A02G192500	TraesCS1A02G279400	TraesCS1B02G380100	TraesCS1A02G101800	TraesCS1A02G179300	TraesCS2A02G282300	TraesCS1A02G193500	TraesCS1A02G168700	TraesCS7A02G144800	TraesCS1B02G219600	TraesCS1D02G422200	TraesCS1D02G210200	TraesCS1A02G343300	TraesCS2A02G031400	TraesCSU02G108363	TraesCS1A02G228200			TraesCS1A02G261300	TraesCS1A02G261700	TraesCS1A02G397200			TraesCS2D02G020800	TraesCS1A02G189900	TraesCS5D02G279900
	TraesCS1A02G059500	TraesCS1A02G060300	TraesCS1A02G059500	TraesCS1A02G054700	TraesCS1A02G088200	TraesCS1B02G436700	TraesCS1A02G087400	TraesCS1A02G097600	TraesCS1A02G174600	TraesCS1A02G067200	TraesCS2A02G205600		TraesCS1A02G429600	TraesCS1A02G151600	TraesCS1A02G251900	TraesCS1B02G099800		TraesCS1A02G188800	TraesCS1A02G195200	TraesCS1A02G192600	TraesCS1A02G279900	TraesCS1B02G380400	TraesCS1A02G102200	TraesCS1A02G179400	TraesCS2A02G284700	TraesCS1A02G194800	TraesCS1A02G170000	TraesCS7A02G149500	TraesCS1B02G224400	TraesCS1D02G423900	TraesCS1D02G216500	TraesCS1A02G345000	TraesCS2A02G031700	TraesCSU02G147700	TraesCS1A02G228600			TraesCS1A02G261600	TraesCS1A02G262300	TraesCS1A02G398800			TraesCS2D02G020900	TraesCS1A02G190000	TraesCS5D02G320100
	TraesCS1A02G059600	TraesCS1A02G060400	TraesCS1A02G059600	TraesCS1A02G054800	TraesCS1A02G088300	TraesCS1B02G436800	TraesCS1A02G087500	TraesCS1A02G097700	TraesCS1A02G175000	TraesCS1A02G067300	TraesCS2A02G215700		TraesCS1A02G429700	TraesCS1A02G151700	TraesCS1A02G252000	TraesCS1B02G101700		TraesCS1A02G189300	TraesCS1A02G195312	TraesCS1A02G192700	TraesCS1A02G280200	TraesCS1B02G381800	TraesCS1A02G102600	TraesCS1A02G179700	TraesCS2A02G289200	TraesCS1A02G195400	TraesCS1A02G170700	TraesCS7A02G149600	TraesCS1B02G224600	TraesCS1D02G431100	TraesCS1D02G221500	TraesCS1A02G347400	TraesCS2A02G033300	TraesCSU02G150000	TraesCS1A02G229000			TraesCS1A02G261700	TraesCS1A02G262900	TraesCS1A02G398900			TraesCS2D02G021000	TraesCS1A02G190900	TraesCS5D02G320200
	TraesCS1A02G059700	TraesCS1A02G060500	TraesCS1A02G059700	TraesCS1A02G054900	TraesCS1A02G088400	TraesCS1B02G441200	TraesCS1A02G087600	TraesCS1A02G099000	TraesCS1A02G175200	TraesCS1A02G067400	TraesCS2A02G215800		TraesCS1A02G430000	TraesCS1A02G151900	TraesCS1A02G252400	TraesCS1B02G102900		TraesCS1A02G189400	TraesCS1A02G197400	TraesCS1A02G193600	TraesCS1A02G280800	TraesCS1B02G381900	TraesCS1A02G102700	TraesCS1A02G179800	TraesCS2A02G289700	TraesCS1A02G195700	TraesCS1A02G170900	TraesCS7A02G200700	TraesCS1B02G225500	TraesCS1D02G431200	TraesCS1D02G223600	TraesCS1A02G348700	TraesCS2A02G041100	TraesCSU02G154600	TraesCS1A02G229700			TraesCS1A02G262300	TraesCS1A02G263300	TraesCS1A02G399000			TraesCS2D02G030600	TraesCS1A02G191700	TraesCS5D02G539000
	TraesCS1A02G060100	TraesCS1A02G060600	TraesCS1A02G060100	TraesCS1A02G055000	TraesCS1A02G088600	TraesCS1B02G441300	TraesCS1A02G088000	TraesCS1A02G099100	TraesCS1A02G176200	TraesCS1A02G067600	TraesCS2A02G215900		TraesCS1A02G430100	TraesCS1A02G152400	TraesCS1A02G252500	TraesCS1B02G105200		TraesCS1A02G190100	TraesCS1A02G197500	TraesCS1A02G193700	TraesCS1A02G281600	TraesCS1B02G383600	TraesCS1A02G102800	TraesCS1A02G180300	TraesCS2A02G292800	TraesCS1A02G196000	TraesCS1A02G171100	TraesCS7A02G206600	TraesCS1B02G228900	TraesCS1D02G432300	TraesCS1D02G224400	TraesCS1A02G348800	TraesCS2A02G042900	TraesCSU02G191000	TraesCS1A02G230500			TraesCS1A02G262500	TraesCS1A02G263800	TraesCS1A02G399500			TraesCS2D02G051500	TraesCS1A02G192400	TraesCS5D02G547200
	TraesCS1A02G060200	TraesCS1A02G060700	TraesCS1A02G060200	TraesCS1A02G055100	TraesCS1A02G088700	TraesCS1B02G442300	TraesCS1A02G088200	TraesCS1A02G099600	TraesCS1A02G176500	TraesCS1A02G068300	TraesCS2A02G216000		TraesCS1A02G430200	TraesCS1A02G152500	TraesCS1A02G254100	TraesCS1B02G105300		TraesCS1A02G190200	TraesCS1A02G199000	TraesCS1A02G193900	TraesCS1A02G283500	TraesCS1B02G385500	TraesCS1A02G103200	TraesCS1A02G181700	TraesCS2A02G297500	TraesCS1A02G196600	TraesCS1A02G171200	TraesCS7A02G262300	TraesCS1B02G231100	TraesCS1D02G436600	TraesCS1D02G228600	TraesCS1A02G351200	TraesCS2A02G047700	TraesCSU02G206500	TraesCS1A02G231100			TraesCS1A02G262900	TraesCS1A02G263900	TraesCS1A02G400100			TraesCS2D02G059000	TraesCS1A02G192500	TraesCS5D02G556500
	TraesCS1A02G060300	TraesCS1A02G060800	TraesCS1A02G060300	TraesCS1A02G055200	TraesCS1A02G089200	TraesCS1B02G442600	TraesCS1A02G088400	TraesCS1A02G099700	TraesCS1A02G176700	TraesCS1A02G068500	TraesCS2A02G218700		TraesCS1A02G430300	TraesCS1A02G153000	TraesCS1A02G254200	TraesCS1B02G108000		TraesCS1A02G190500	TraesCS1A02G199100	TraesCS1A02G194000	TraesCS1A02G284000	TraesCS1B02G385600	TraesCS1A02G103500	TraesCS1A02G182000	TraesCS2A02G303100	TraesCS1A02G197000	TraesCS1A02G171600	TraesCS7A02G319800	TraesCS1B02G234000	TraesCS1D02G436700	TraesCS1D02G230600	TraesCS1A02G351500	TraesCS2A02G047900	TraesCSU02G221200	TraesCS1A02G232400			TraesCS1A02G263300	TraesCS1A02G265000	TraesCS1A02G401000			TraesCS2D02G064500	TraesCS1A02G192600	TraesCS6A02G012700
	TraesCS1A02G060400	TraesCS1A02G061000	TraesCS1A02G060400	TraesCS1A02G055300	TraesCS1A02G089600	TraesCS1B02G445500	TraesCS1A02G088600	TraesCS1A02G099900	TraesCS1A02G176900	TraesCS1A02G068600	TraesCS2A02G218800		TraesCS1A02G430500	TraesCS1A02G154300	TraesCS1A02G255100	TraesCS1B02G109100		TraesCS1A02G190800	TraesCS1A02G199200	TraesCS1A02G194100	TraesCS1A02G284400	TraesCS1B02G386800	TraesCS1A02G103600	TraesCS1A02G182400	TraesCS2A02G319700	TraesCS1A02G197100	TraesCS1A02G172200	TraesCS7A02G326700	TraesCS1B02G234100	TraesCS1D02G438200	TraesCS1D02G231600	TraesCS1A02G351800	TraesCS2A02G049900		TraesCS1A02G232600			TraesCS1A02G263800	TraesCS1A02G267100	TraesCS1A02G403400			TraesCS2D02G064600	TraesCS1A02G192800	TraesCS6A02G044400
	TraesCS1A02G060500	TraesCS1A02G061100	TraesCS1A02G060500	TraesCS1A02G055400	TraesCS1A02G089700	TraesCS1B02G447700	TraesCS1A02G088700	TraesCS1A02G100000	TraesCS1A02G177100	TraesCS1A02G068700	TraesCS2A02G220400		TraesCS1A02G432100	TraesCS1A02G154700	TraesCS1A02G255800	TraesCS1B02G109200		TraesCS1A02G191000	TraesCS1A02G200000	TraesCS1A02G194700	TraesCS1A02G287200	TraesCS1B02G388000	TraesCS1A02G103700	TraesCS1A02G182500	TraesCS2A02G322700	TraesCS1A02G197200	TraesCS1A02G172800	TraesCS7A02G341600	TraesCS1B02G236200	TraesCS1D02G438700	TraesCS1D02G233900	TraesCS1A02G351900	TraesCS2A02G050500		TraesCS1A02G233400			TraesCS1A02G263900	TraesCS1A02G268000	TraesCS1A02G404800			TraesCS2D02G078300	TraesCS1A02G193100	TraesCS6A02G045900
	TraesCS1A02G060700	TraesCS1A02G061300	TraesCS1A02G060600	TraesCS1A02G055500	TraesCS1A02G089800	TraesCS1B02G449600	TraesCS1A02G089100	TraesCS1A02G100100	TraesCS1A02G177200	TraesCS1A02G068800	TraesCS2A02G220500		TraesCS1A02G432500	TraesCS1A02G155800	TraesCS1A02G256200	TraesCS1B02G113600		TraesCS1A02G192200	TraesCS1A02G200400	TraesCS1A02G194900	TraesCS1A02G290600	TraesCS1B02G388100	TraesCS1A02G103800	TraesCS1A02G182700	TraesCS2A02G323800	TraesCS1A02G197300	TraesCS1A02G173400	TraesCS7A02G341700	TraesCS1B02G244000	TraesCS1D02G438800	TraesCS1D02G241100	TraesCS1A02G353600	TraesCS2A02G053600		TraesCS1A02G233500			TraesCS1A02G267100	TraesCS1A02G268100	TraesCS1A02G405300			TraesCS2D02G080400	TraesCS1A02G194900	TraesCS6A02G072100
	TraesCS1A02G060800	TraesCS1A02G061400	TraesCS1A02G060700	TraesCS1A02G055600	TraesCS1A02G089900	TraesCS1B02G453600	TraesCS1A02G089200	TraesCS1A02G100200	TraesCS1A02G177300	TraesCS1A02G068900	TraesCS2A02G221600		TraesCS1A02G434100	TraesCS1A02G156000	TraesCS1A02G256400	TraesCS1B02G113979		TraesCS1A02G192300	TraesCS1A02G200600	TraesCS1A02G196000	TraesCS1A02G290700	TraesCS1B02G390000	TraesCS1A02G104600	TraesCS1A02G183400	TraesCS2A02G324700	TraesCS1A02G197600	TraesCS1A02G174000	TraesCS7A02G344300	TraesCS1B02G247500	TraesCS1D02G443300	TraesCS1D02G241400	TraesCS1A02G353700	TraesCS2A02G055100		TraesCS1A02G233600			TraesCS1A02G268000	TraesCS1A02G268200	TraesCS1A02G405400			TraesCS2D02G093000	TraesCS1A02G195300	TraesCS6A02G130500
	TraesCS1A02G061000	TraesCS1A02G061500	TraesCS1A02G060800	TraesCS1A02G055700	TraesCS1A02G090300	TraesCS1B02G455300	TraesCS1A02G089400	TraesCS1A02G100300	TraesCS1A02G177800	TraesCS1A02G069200	TraesCS2A02G222300		TraesCS1A02G436400	TraesCS1A02G157700	TraesCS1A02G257100	TraesCS1B02G114000		TraesCS1A02G192400	TraesCS1A02G201300	TraesCS1A02G196900	TraesCS1A02G291500	TraesCS1B02G392400	TraesCS1A02G104700	TraesCS1A02G183800	TraesCS2A02G325400	TraesCS1A02G198200	TraesCS1A02G174200	TraesCS7A02G349100	TraesCS1B02G248100	TraesCS1D02G453000	TraesCS1D02G245000	TraesCS1A02G353800	TraesCS2A02G065500		TraesCS1A02G233700			TraesCS1A02G268100	TraesCS1A02G269000	TraesCS1A02G405500			TraesCS2D02G099700	TraesCS1A02G195700	TraesCS6A02G137700
	TraesCS1A02G061100	TraesCS1A02G061600	TraesCS1A02G061000	TraesCS1A02G055800	TraesCS1A02G090600	TraesCS1B02G459600	TraesCS1A02G089500	TraesCS1A02G100500	TraesCS1A02G178000	TraesCS1A02G069300	TraesCS2A02G227500		TraesCS1A02G438100	TraesCS1A02G158100	TraesCS1A02G257200	TraesCS1B02G114400		TraesCS1A02G193100	TraesCS1A02G202500	TraesCS1A02G198300	TraesCS1A02G292100	TraesCS1B02G393400	TraesCS1A02G105200	TraesCS1A02G184500	TraesCS2A02G328600	TraesCS1A02G199700	TraesCS1A02G174400	TraesCS7A02G439800	TraesCS1B02G248400	TraesCS2A02G004600	TraesCS1D02G245100	TraesCS1A02G355200	TraesCS2A02G066600		TraesCS1A02G233800			TraesCS1A02G268200	TraesCS1A02G269100	TraesCS1A02G406000			TraesCS2D02G103200	TraesCS1A02G196000	TraesCS6A02G237000
	TraesCS1A02G061300	TraesCS1A02G061700	TraesCS1A02G061100	TraesCS1A02G055900	TraesCS1A02G090700	TraesCS1B02G461200	TraesCS1A02G089800	TraesCS1A02G100600	TraesCS1A02G178400	TraesCS1A02G069700	TraesCS2A02G227600		TraesCS1A02G438200	TraesCS1A02G158200	TraesCS1A02G259800	TraesCS1B02G115400		TraesCS1A02G193800	TraesCS1A02G203200	TraesCS1A02G198400	TraesCS1A02G294300	TraesCS1B02G399500	TraesCS1A02G105300	TraesCS1A02G185800	TraesCS2A02G333800	TraesCS1A02G200500	TraesCS1A02G174800	TraesCS7A02G469300	TraesCS1B02G248700	TraesCS2A02G014400	TraesCS1D02G247100	TraesCS1A02G357000	TraesCS2A02G072000		TraesCS1A02G233900			TraesCS1A02G269000	TraesCS1A02G270100	TraesCS1A02G407100			TraesCS2D02G105600	TraesCS1A02G196300	TraesCS6A02G264200
	TraesCS1A02G061400	TraesCS1A02G061800	TraesCS1A02G061200	TraesCS1A02G056000	TraesCS1A02G090800	TraesCS1B02G461900	TraesCS1A02G089900	TraesCS1A02G100800	TraesCS1A02G179100	TraesCS1A02G069800	TraesCS2A02G243300		TraesCS1A02G438800	TraesCS1A02G158700	TraesCS1A02G260400	TraesCS1B02G115500		TraesCS1A02G193900	TraesCS1A02G203300	TraesCS1A02G198600	TraesCS1A02G294400	TraesCS1B02G407400	TraesCS1A02G105400	TraesCS1A02G186600	TraesCS2A02G334900	TraesCS1A02G200600	TraesCS1A02G175000	TraesCS7A02G501100	TraesCS1B02G250200	TraesCS2A02G021800	TraesCS1D02G256900	TraesCS1A02G357800	TraesCS2A02G086000		TraesCS1A02G234000			TraesCS1A02G269100	TraesCS1A02G270300	TraesCS1A02G407300			TraesCS2D02G106500	TraesCS1A02G197100	TraesCS6A02G268800
	TraesCS1A02G061600	TraesCS1A02G062000	TraesCS1A02G061300	TraesCS1A02G056100	TraesCS1A02G090900	TraesCS1B02G462000	TraesCS1A02G090100	TraesCS1A02G101000	TraesCS1A02G179200	TraesCS1A02G069900	TraesCS2A02G250800		TraesCS1A02G438900	TraesCS1A02G159000	TraesCS1A02G261100	TraesCS1B02G117900		TraesCS1A02G194000	TraesCS1A02G203500	TraesCS1A02G198900	TraesCS1A02G295600	TraesCS1B02G408800	TraesCS1A02G106600	TraesCS1A02G187500	TraesCS2A02G335400	TraesCS1A02G201100	TraesCS1A02G175700	TraesCS7A02G501200	TraesCS1B02G250300	TraesCS2A02G027900	TraesCS1D02G265500	TraesCS1A02G360900	TraesCS2A02G090000		TraesCS1A02G234700			TraesCS1A02G269200	TraesCS1A02G270500	TraesCS1A02G407600			TraesCS2D02G106700	TraesCS1A02G200200	TraesCS6A02G312600
	TraesCS1A02G061700	TraesCS1A02G062100	TraesCS1A02G061400	TraesCS1A02G056105	TraesCS1A02G091000	TraesCS1B02G463300	TraesCS1A02G091100	TraesCS1A02G101100	TraesCS1A02G180000	TraesCS1A02G070000	TraesCS2A02G255600		TraesCS1A02G439900	TraesCS1A02G159400	TraesCS1A02G261500	TraesCS1B02G118500		TraesCS1A02G194100	TraesCS1A02G203900	TraesCS1A02G199000	TraesCS1A02G302200	TraesCS1B02G408900	TraesCS1A02G106700	TraesCS1A02G188000	TraesCS2A02G352100	TraesCS1A02G201200	TraesCS1A02G175800	TraesCS7A02G553000	TraesCS1B02G250600	TraesCS2A02G029400	TraesCS1D02G268300	TraesCS1A02G361000	TraesCS2A02G096900		TraesCS1A02G237200			TraesCS1A02G270100	TraesCS1A02G271900	TraesCS1A02G408700			TraesCS2D02G107100	TraesCS1A02G200400	TraesCS6A02G317300
	TraesCS1A02G061800	TraesCS1A02G062200	TraesCS1A02G061500	TraesCS1A02G056200	TraesCS1A02G091100	TraesCS1B02G465700	TraesCS1A02G091200	TraesCS1A02G101900	TraesCS1A02G180300	TraesCS1A02G070400	TraesCS2A02G264300		TraesCS1A02G440000	TraesCS1A02G159800	TraesCS1A02G261600	TraesCS1B02G118600		TraesCS1A02G195000	TraesCS1A02G204300	TraesCS1A02G199100	TraesCS1A02G302600	TraesCS1B02G410600	TraesCS1A02G107000	TraesCS1A02G188200	TraesCS2A02G353100	TraesCS1A02G202700	TraesCS1A02G176200	TraesCS7B02G036500	TraesCS1B02G253300	TraesCS2A02G038100	TraesCS1D02G268400	TraesCS1A02G361100	TraesCS2A02G103200		TraesCS1A02G238500			TraesCS1A02G270300	TraesCS1A02G272300	TraesCS1A02G408800			TraesCS2D02G150000	TraesCS1A02G200500	TraesCS6A02G320200
	TraesCS1A02G062100	TraesCS1A02G062600	TraesCS1A02G061600	TraesCS1A02G056400	TraesCS1A02G091200	TraesCS1B02G468700	TraesCS1A02G091300	TraesCS1A02G102000	TraesCS1A02G180400	TraesCS1A02G070500	TraesCS2A02G267300		TraesCS1A02G442100	TraesCS1A02G160200	TraesCS1A02G261900	TraesCS1B02G123800		TraesCS1A02G195100	TraesCS1A02G204400	TraesCS1A02G199200	TraesCS1A02G302700	TraesCS1B02G410800	TraesCS1A02G107100	TraesCS1A02G189000	TraesCS2A02G356200	TraesCS1A02G203000	TraesCS1A02G177400	TraesCS7B02G106300	TraesCS1B02G254300	TraesCS2A02G038200	TraesCS1D02G278500	TraesCS1A02G361500	TraesCS2A02G106600		TraesCS1A02G239800			TraesCS1A02G270500	TraesCS1A02G272400	TraesCS1A02G415500			TraesCS2D02G151800	TraesCS1A02G202400	TraesCS6A02G335200
	TraesCS1A02G062200	TraesCS1A02G062700	TraesCS1A02G061700	TraesCS1A02G056500	TraesCS1A02G091300	TraesCS1B02G468800	TraesCS1A02G091500	TraesCS1A02G102100	TraesCS1A02G180900	TraesCS1A02G070600	TraesCS2A02G269000		TraesCS1A02G442900	TraesCS1A02G160300	TraesCS1A02G262000	TraesCS1B02G125100		TraesCS1A02G195200	TraesCS1A02G204600	TraesCS1A02G200200	TraesCS1A02G304700	TraesCS1B02G411800	TraesCS1A02G107200	TraesCS1A02G189400	TraesCS2A02G360000	TraesCS1A02G203100	TraesCS1A02G177700	TraesCS7B02G106400	TraesCS1B02G254500	TraesCS2A02G041100	TraesCS1D02G280100	TraesCS1A02G361800	TraesCS2A02G114600		TraesCS1A02G240000			TraesCS1A02G271100	TraesCS1A02G273500	TraesCS1A02G416300			TraesCS2D02G155700	TraesCS1A02G202700	TraesCS6A02G406800
	TraesCS1A02G062600	TraesCS1A02G062800	TraesCS1A02G061800	TraesCS1A02G056600	TraesCS1A02G091500	TraesCS1B02G469300	TraesCS1A02G091600	TraesCS1A02G102200	TraesCS1A02G181000	TraesCS1A02G070700	TraesCS2A02G276000		TraesCS1A02G443800	TraesCS1A02G160700	TraesCS1A02G262100	TraesCS1B02G127600		TraesCS1A02G195312	TraesCS1A02G204800	TraesCS1A02G201700	TraesCS1A02G304900	TraesCS1B02G414400	TraesCS1A02G108400	TraesCS1A02G190100	TraesCS2A02G361900	TraesCS1A02G204200	TraesCS1A02G177800	TraesCS7B02G127500	TraesCS1B02G255700	TraesCS2A02G045000	TraesCS1D02G291600	TraesCS1A02G361900	TraesCS2A02G120200		TraesCS1A02G240300			TraesCS1A02G271200	TraesCS1A02G275300	TraesCS1A02G416500			TraesCS2D02G173000	TraesCS1A02G202800	TraesCS6B02G004500
	TraesCS1A02G062700	TraesCS1A02G062900	TraesCS1A02G062000	TraesCS1A02G056700	TraesCS1A02G091600	TraesCS1B02G472500	TraesCS1A02G091900	TraesCS1A02G102600	TraesCS1A02G182000	TraesCS1A02G070800	TraesCS2A02G276400		TraesCS1A02G444700	TraesCS1A02G161000	TraesCS1A02G263100	TraesCS1B02G128000		TraesCS1A02G195700	TraesCS1A02G205200	TraesCS1A02G201800	TraesCS1A02G305800	TraesCS1B02G415600	TraesCS1A02G108500	TraesCS1A02G190300	TraesCS2A02G368200	TraesCS1A02G204600	TraesCS1A02G178500	TraesCS7B02G264600	TraesCS1B02G256000	TraesCS2A02G045400	TraesCS1D02G297000	TraesCS1A02G365100	TraesCS2A02G122100		TraesCS1A02G241100			TraesCS1A02G271900	TraesCS1A02G277200	TraesCS1A02G417500			TraesCS2D02G176300	TraesCS1A02G202900	TraesCS6B02G033400
	TraesCS1A02G062800	TraesCS1A02G063300	TraesCS1A02G062100	TraesCS1A02G056800	TraesCS1A02G091700	TraesCS1B02G472700	TraesCS1A02G092200	TraesCS1A02G102700	TraesCS1A02G182300	TraesCS1A02G070900	TraesCS2A02G279600		TraesCS1B02G000200	TraesCS1A02G161200	TraesCS1A02G263500	TraesCS1B02G128100		TraesCS1A02G196300	TraesCS1A02G209100	TraesCS1A02G202000	TraesCS1A02G305900	TraesCS1B02G417300	TraesCS1A02G108900	TraesCS1A02G190400	TraesCS2A02G372600	TraesCS1A02G204900	TraesCS1A02G178600	TraesCS7B02G338800	TraesCS1B02G256600	TraesCS2A02G046000	TraesCS1D02G301300	TraesCS1A02G366800	TraesCS2A02G122200		TraesCS1A02G241400			TraesCS1A02G272300	TraesCS1A02G277600	TraesCS1A02G418400			TraesCS2D02G181200	TraesCS1A02G203000	TraesCS6B02G057200
	TraesCS1A02G062900	TraesCS1A02G063400	TraesCS1A02G062200	TraesCS1A02G057000	TraesCS1A02G092100	TraesCS1B02G472800	TraesCS1A02G092300	TraesCS1A02G102800	TraesCS1A02G182400	TraesCS1A02G071000	TraesCS2A02G279700		TraesCS1B02G003100	TraesCS1A02G161300	TraesCS1A02G265200	TraesCS1B02G129300		TraesCS1A02G197000	TraesCS1A02G209200	TraesCS1A02G203000	TraesCS1A02G307100	TraesCS1B02G421200	TraesCS1A02G109300	TraesCS1A02G190500	TraesCS2A02G375700	TraesCS1A02G205000	TraesCS1A02G178900	TraesCS7B02G367800	TraesCS1B02G258500	TraesCS2A02G049900	TraesCS1D02G304600	TraesCS1A02G367200	TraesCS2A02G130500		TraesCS1A02G242400			TraesCS1A02G272400	TraesCS1A02G279300	TraesCS1A02G420300			TraesCS2D02G192800	TraesCS1A02G203200	TraesCS6B02G061400
	TraesCS1A02G063300	TraesCS1A02G063600	TraesCS1A02G062600	TraesCS1A02G057100	TraesCS1A02G092200	TraesCS1B02G475700	TraesCS1A02G092600	TraesCS1A02G103100	TraesCS1A02G182500	TraesCS1A02G071200	TraesCS2A02G281100		TraesCS1B02G005200	TraesCS1A02G161400	TraesCS1A02G265300	TraesCS1B02G130500		TraesCS1A02G197400	TraesCS1A02G209700	TraesCS1A02G203900	TraesCS1A02G307300	TraesCS1B02G422700	TraesCS1A02G109700	TraesCS1A02G191300	TraesCS2A02G375900	TraesCS1A02G205700	TraesCS1A02G179300	TraesCS7B02G371100	TraesCS1B02G259600	TraesCS2A02G050000	TraesCS1D02G305400	TraesCS1A02G367500	TraesCS2A02G132500		TraesCS1A02G244000			TraesCS1A02G272500	TraesCS1A02G280100	TraesCS1A02G421800			TraesCS2D02G203900	TraesCS1A02G203300	TraesCS6B02G068300
	TraesCS1A02G063400	TraesCS1A02G063800	TraesCS1A02G062700	TraesCS1A02G057200	TraesCS1A02G092300	TraesCS1B02G475800	TraesCS1A02G092700	TraesCS1A02G103200	TraesCS1A02G182600	TraesCS1A02G071500	TraesCS2A02G282300		TraesCS1B02G006000	TraesCS1A02G161600	TraesCS1A02G265500	TraesCS1B02G132900		TraesCS1A02G197500	TraesCS1A02G210200	TraesCS1A02G204100	TraesCS1A02G307400	TraesCS1B02G431200	TraesCS1A02G110100	TraesCS1A02G191800	TraesCS2A02G392100	TraesCS1A02G205900	TraesCS1A02G179700	TraesCS7B02G406900	TraesCS1B02G262100	TraesCS2A02G051300	TraesCS1D02G317900	TraesCS1A02G368400	TraesCS2A02G133400		TraesCS1A02G244100			TraesCS1A02G273200	TraesCS1A02G281200	TraesCS1A02G422300			TraesCS2D02G209600	TraesCS1A02G203600	TraesCS6B02G078800
	TraesCS1A02G063600	TraesCS1A02G064000	TraesCS1A02G062800	TraesCS1A02G057300	TraesCS1A02G092500	TraesCS1B02G477100	TraesCS1A02G092800	TraesCS1A02G103400	TraesCS1A02G183100	TraesCS1A02G071600	TraesCS2A02G295600		TraesCS1B02G007900	TraesCS1A02G162500	TraesCS1A02G266200	TraesCS1B02G135300		TraesCS1A02G199000	TraesCS1A02G211100	TraesCS1A02G204200	TraesCS1A02G308100	TraesCS1B02G433100	TraesCS1A02G110400	TraesCS1A02G193800	TraesCS2A02G394800	TraesCS1A02G206600	TraesCS1A02G179800	TraesCS7B02G428100	TraesCS1B02G262200	TraesCS2A02G051600	TraesCS1D02G319400	TraesCS1A02G368500	TraesCS2A02G133600		TraesCS1A02G244300			TraesCS1A02G273300	TraesCS1A02G281800	TraesCS1A02G424200			TraesCS2D02G243700	TraesCS1A02G203900	TraesCS6B02G091800
	TraesCS1A02G063800	TraesCS1A02G064100	TraesCS1A02G062900	TraesCS1A02G057400	TraesCS1A02G092600	TraesCS1B02G477400	TraesCS1A02G092900	TraesCS1A02G103800	TraesCS1A02G183500	TraesCS1A02G071657	TraesCS2A02G296500		TraesCS1B02G010000	TraesCS1A02G162800	TraesCS1A02G266900	TraesCS1B02G135400		TraesCS1A02G199100	TraesCS1A02G211200	TraesCS1A02G204300	TraesCS1A02G309100	TraesCS1B02G434600	TraesCS1A02G110800	TraesCS1A02G193900	TraesCS2A02G400500	TraesCS1A02G206700	TraesCS1A02G181500	TraesCS7D02G003000	TraesCS1B02G262700	TraesCS2A02G055300	TraesCS1D02G335100	TraesCS1A02G368600	TraesCS2A02G133800		TraesCS1A02G244400			TraesCS1A02G273500	TraesCS1A02G282200	TraesCS1A02G424700			TraesCS2D02G243800	TraesCS1A02G204500	TraesCS6B02G091900
	TraesCS1A02G064000	TraesCS1A02G064700	TraesCS1A02G063300	TraesCS1A02G057500	TraesCS1A02G092700	TraesCS1B02G479200	TraesCS1A02G093000	TraesCS1A02G103900	TraesCS1A02G184400	TraesCS1A02G071700	TraesCS2A02G319700		TraesCS1B02G011300	TraesCS1A02G163100	TraesCS1A02G267100	TraesCS1B02G135700		TraesCS1A02G199200	TraesCS1A02G211300	TraesCS1A02G204600	TraesCS1A02G310500	TraesCS1B02G444500	TraesCS1A02G111500	TraesCS1A02G194000	TraesCS2A02G405600	TraesCS1A02G206800	TraesCS1A02G181600	TraesCS7D02G004200	TraesCS1B02G265300	TraesCS2A02G055400	TraesCS1D02G335200	TraesCS1A02G368700	TraesCS2A02G143300		TraesCS1A02G244500			TraesCS1A02G275300	TraesCS1A02G282300	TraesCS1A02G427400			TraesCS2D02G243900	TraesCS1A02G205200	TraesCS6B02G096700
	TraesCS1A02G064100	TraesCS1A02G064800	TraesCS1A02G063400	TraesCS1A02G057800	TraesCS1A02G092800	TraesCS1B02G479300	TraesCS1A02G093100	TraesCS1A02G104300	TraesCS1A02G184500	TraesCS1A02G071800	TraesCS2A02G321100		TraesCS1B02G011400	TraesCS1A02G163400	TraesCS1A02G267800	TraesCS1B02G138500		TraesCS1A02G200000	TraesCS1A02G212000	TraesCS1A02G204700	TraesCS1A02G312100	TraesCS1B02G444600	TraesCS1A02G111600	TraesCS1A02G194200	TraesCS2A02G414000	TraesCS1A02G206900	TraesCS1A02G181700	TraesCS7D02G004300	TraesCS1B02G267500	TraesCS2A02G058800	TraesCS1D02G336700	TraesCS1A02G369200	TraesCS2A02G144900		TraesCS1A02G244900			TraesCS1A02G277200	TraesCS1A02G282400	TraesCS1A02G428000			TraesCS2D02G244000	TraesCS1A02G206900	TraesCS6B02G104100
	TraesCS1A02G064300	TraesCS1A02G064900	TraesCS1A02G063600	TraesCS1A02G058000	TraesCS1A02G093200	TraesCS1B02G480400	TraesCS1A02G093200	TraesCS1A02G104600	TraesCS1A02G185100	TraesCS1A02G072000	TraesCS2A02G326100		TraesCS1B02G011800	TraesCS1A02G163700	TraesCS1A02G268300	TraesCS1B02G143300		TraesCS1A02G200400	TraesCS1A02G213800	TraesCS1A02G205100	TraesCS1A02G312200	TraesCS1B02G445100	TraesCS1A02G111900	TraesCS1A02G195000	TraesCS2A02G430300	TraesCS1A02G207700	TraesCS1A02G182000	TraesCS7D02G046200	TraesCS1B02G268400	TraesCS2A02G067900	TraesCS1D02G336800	TraesCS1A02G369900	TraesCS2A02G151900		TraesCS1A02G245100			TraesCS1A02G279300	TraesCS1A02G282500	TraesCS1A02G429700			TraesCS2D02G251300	TraesCS1A02G207200	TraesCS6B02G118900
	TraesCS1A02G064700	TraesCS1A02G065200	TraesCS1A02G063800	TraesCS1A02G058100	TraesCS1A02G093500	TraesCS1B02G480600	TraesCS1A02G093300	TraesCS1A02G105000	TraesCS1A02G185200	TraesCS1A02G072400	TraesCS2A02G329800		TraesCS1B02G012900	TraesCS1A02G164500	TraesCS1A02G268900	TraesCS1B02G143700		TraesCS1A02G200900	TraesCS1A02G213900	TraesCS1A02G205500	TraesCS1A02G312400	TraesCS1B02G449000	TraesCS1A02G112000	TraesCS1A02G195200	TraesCS2A02G432100	TraesCS1A02G207800	TraesCS1A02G182100	TraesCS7D02G055800	TraesCS1B02G268800	TraesCS2A02G068000	TraesCS1D02G338400	TraesCS1A02G370000	TraesCS2A02G154000		TraesCS1A02G245300			TraesCS1A02G280100	TraesCS1A02G282600	TraesCS1A02G432200			TraesCS2D02G251800	TraesCS1A02G207500	TraesCS6B02G178600
	TraesCS1A02G064800	TraesCS1A02G065700	TraesCS1A02G064000	TraesCS1A02G058200	TraesCS1A02G093700	TraesCS1D02G002400	TraesCS1A02G093500	TraesCS1A02G105100	TraesCS1A02G185300	TraesCS1A02G072500	TraesCS2A02G338000		TraesCS1B02G013000	TraesCS1A02G164600	TraesCS1A02G269100	TraesCS1B02G143800		TraesCS1A02G201300	TraesCS1A02G214600	TraesCS1A02G205700	TraesCS1A02G313500	TraesCS1B02G449300	TraesCS1A02G112400	TraesCS1A02G196000	TraesCS2A02G443500	TraesCS1A02G207900	TraesCS1A02G182300	TraesCS7D02G055900	TraesCS1B02G269500	TraesCS2A02G076000	TraesCS1D02G343300	TraesCS1A02G370600	TraesCS2A02G154100		TraesCS1A02G247800			TraesCS1A02G281200	TraesCS1A02G282900	TraesCS1A02G433200			TraesCS2D02G251900	TraesCS1A02G207600	TraesCS6B02G204300
	TraesCS1A02G064900	TraesCS1A02G065800	TraesCS1A02G064100	TraesCS1A02G058300	TraesCS1A02G093800	TraesCS1D02G003300	TraesCS1A02G093900	TraesCS1A02G105300	TraesCS1A02G185400	TraesCS1A02G072600	TraesCS2A02G345100		TraesCS1B02G013300	TraesCS1A02G164800	TraesCS1A02G269200	TraesCS1B02G145600		TraesCS1A02G201400	TraesCS1A02G215100	TraesCS1A02G206700	TraesCS1A02G314600	TraesCS1B02G451500	TraesCS1A02G112500	TraesCS1A02G196100	TraesCS2A02G447100	TraesCS1A02G208700	TraesCS1A02G182500	TraesCS7D02G103300	TraesCS1B02G270600	TraesCS2A02G077000	TraesCS1D02G344600	TraesCS1A02G371600	TraesCS2A02G156500		TraesCS1A02G248100			TraesCS1A02G281800	TraesCS1A02G283000	TraesCS1A02G434600			TraesCS2D02G259200	TraesCS1A02G208700	TraesCS6B02G221000
	TraesCS1A02G065200	TraesCS1A02G065900	TraesCS1A02G064300	TraesCS1A02G058400	TraesCS1A02G093900	TraesCS1D02G003900	TraesCS1A02G094000	TraesCS1A02G105400	TraesCS1A02G185800	TraesCS1A02G072982	TraesCS2A02G345700		TraesCS1B02G013600	TraesCS1A02G165400	TraesCS1A02G271700	TraesCS1B02G145700		TraesCS1A02G201500	TraesCS1A02G215300	TraesCS1A02G207000	TraesCS1A02G314700	TraesCS1B02G453600	TraesCS1A02G112600	TraesCS1A02G196200	TraesCS2A02G448600	TraesCS1A02G209800	TraesCS1A02G182700	TraesCS7D02G187700	TraesCS1B02G273800	TraesCS2A02G077400	TraesCS1D02G355700	TraesCS1A02G371800	TraesCS2A02G163100		TraesCS1A02G248200			TraesCS1A02G282200	TraesCS1A02G283800	TraesCS1A02G435100			TraesCS2D02G262700	TraesCS1A02G209100	TraesCS6B02G244600
	TraesCS1A02G065700	TraesCS1A02G066000	TraesCS1A02G064700	TraesCS1A02G058500	TraesCS1A02G094000	TraesCS1D02G004000	TraesCS1A02G094100	TraesCS1A02G105500	TraesCS1A02G186000	TraesCS1A02G072986	TraesCS2A02G347400		TraesCS1B02G013700	TraesCS1A02G165500	TraesCS1A02G271800	TraesCS1B02G149400		TraesCS1A02G202800	TraesCS1A02G215900	TraesCS1A02G207100	TraesCS1A02G314900	TraesCS1B02G453700	TraesCS1A02G112700	TraesCS1A02G196900	TraesCS2A02G451300	TraesCS1A02G210400	TraesCS1A02G182800	TraesCS7D02G187800	TraesCS1B02G274100	TraesCS2A02G077500	TraesCS1D02G361000	TraesCS1A02G371900	TraesCS2A02G167200		TraesCS1A02G248400			TraesCS1A02G282300	TraesCS1A02G286400	TraesCS1A02G435300			TraesCS2D02G273400	TraesCS1A02G209200	TraesCS6B02G258800
	TraesCS1A02G065800	TraesCS1A02G066200	TraesCS1A02G064800	TraesCS1A02G058600	TraesCS1A02G094700	TraesCS1D02G004300	TraesCS1A02G094700	TraesCS1A02G105600	TraesCS1A02G186300	TraesCS1A02G073000	TraesCS2A02G355700		TraesCS1B02G014400	TraesCS1A02G165700	TraesCS1A02G272300	TraesCS1B02G150900		TraesCS1A02G202900	TraesCS1A02G216600	TraesCS1A02G207200	TraesCS1A02G316200	TraesCS1B02G460200	TraesCS1A02G112900	TraesCS1A02G197000	TraesCS2A02G456100	TraesCS1A02G210700	TraesCS1A02G183100	TraesCS7D02G255700	TraesCS1B02G275100	TraesCS2A02G077600	TraesCS1D02G362000	TraesCS1A02G372200	TraesCS2A02G171100		TraesCS1A02G248600			TraesCS1A02G282400	TraesCS1A02G286800	TraesCS1A02G435600			TraesCS2D02G283400	TraesCS1A02G209300	TraesCS6B02G322700
	TraesCS1A02G065900	TraesCS1A02G066300	TraesCS1A02G064900	TraesCS1A02G058700	TraesCS1A02G094800	TraesCS1D02G008000	TraesCS1A02G094800	TraesCS1A02G105700	TraesCS1A02G186400	TraesCS1A02G073100	TraesCS2A02G357400		TraesCS1B02G014500	TraesCS1A02G165800	TraesCS1A02G272400	TraesCS1B02G153000		TraesCS1A02G203300	TraesCS1A02G218100	TraesCS1A02G207300	TraesCS1A02G317100	TraesCS1B02G460300	TraesCS1A02G113000	TraesCS1A02G197100	TraesCS2A02G457900	TraesCS1A02G211000	TraesCS1A02G184400	TraesCS7D02G258000	TraesCS1B02G276100	TraesCS2A02G078000	TraesCS1D02G368000	TraesCS1A02G374700	TraesCS2A02G187200		TraesCS1A02G248900			TraesCS1A02G282500	TraesCS1A02G287500	TraesCS1A02G436300			TraesCS2D02G288900	TraesCS1A02G210100	TraesCS6B02G344200
	TraesCS1A02G066000	TraesCS1A02G066400	TraesCS1A02G065200	TraesCS1A02G058800	TraesCS1A02G094900	TraesCS1D02G016600	TraesCS1A02G095000	TraesCS1A02G105800	TraesCS1A02G186500	TraesCS1A02G073600	TraesCS2A02G357500		TraesCS1B02G015300	TraesCS1A02G165900	TraesCS1A02G273000	TraesCS1B02G157000		TraesCS1A02G203600	TraesCS1A02G219000	TraesCS1A02G207800	TraesCS1A02G318700	TraesCS1B02G460800	TraesCS1A02G113300	TraesCS1A02G197200	TraesCS2A02G459800	TraesCS1A02G211500	TraesCS1A02G184500	TraesCS7D02G335100	TraesCS1B02G278200	TraesCS2A02G080900	TraesCS1D02G368100	TraesCS1A02G379000	TraesCS2A02G187700		TraesCS1A02G249300			TraesCS1A02G282600	TraesCS1A02G288100	TraesCS1A02G436800			TraesCS2D02G295900	TraesCS1A02G210200	TraesCS6B02G356900
	TraesCS1A02G066200	TraesCS1A02G066500	TraesCS1A02G065400	TraesCS1A02G058900	TraesCS1A02G095300	TraesCS1D02G019100	TraesCS1A02G095300	TraesCS1A02G105900	TraesCS1A02G187300	TraesCS1A02G073700	TraesCS2A02G359000		TraesCS1B02G015400	TraesCS1A02G166000	TraesCS1A02G275700	TraesCS1B02G160800		TraesCS1A02G204100	TraesCS1A02G219300	TraesCS1A02G208100	TraesCS1A02G319000	TraesCS1B02G460900	TraesCS1A02G113400	TraesCS1A02G197300	TraesCS2A02G462100	TraesCS1A02G211600	TraesCS1A02G185400	TraesCS7D02G362000	TraesCS1B02G278800	TraesCS2A02G087900	TraesCS1D02G368200	TraesCS1A02G381700	TraesCS2A02G190000		TraesCS1A02G251100			TraesCS1A02G282900	TraesCS1A02G288200	TraesCS1A02G438300			TraesCS2D02G304400	TraesCS1A02G210300	TraesCS6B02G366100
	TraesCS1A02G066300	TraesCS1A02G066521	TraesCS1A02G065700	TraesCS1A02G059000	TraesCS1A02G095400	TraesCS1D02G022700	TraesCS1A02G095400	TraesCS1A02G106100	TraesCS1A02G187400	TraesCS1A02G073800	TraesCS2A02G364100		TraesCS1B02G016400	TraesCS1A02G166300	TraesCS1A02G276200	TraesCS1B02G162600		TraesCS1A02G204300	TraesCS1A02G219600	TraesCS1A02G210100	TraesCS1A02G320500	TraesCS1B02G461500	TraesCS1A02G113500	TraesCS1A02G197600	TraesCS2A02G470200	TraesCS1A02G211700	TraesCS1A02G186300	TraesCS7D02G432900	TraesCS1B02G284100	TraesCS2A02G103900	TraesCS1D02G370100	TraesCS1A02G381900	TraesCS2A02G194700		TraesCS1A02G251200			TraesCS1A02G283000	TraesCS1A02G289000	TraesCS1A02G438400			TraesCS2D02G306400	TraesCS1A02G210400	TraesCS6B02G391700
	TraesCS1A02G066400	TraesCS1A02G066600	TraesCS1A02G065800	TraesCS1A02G059100	TraesCS1A02G096300	TraesCS1D02G024800	TraesCS1A02G095600	TraesCS1A02G106200	TraesCS1A02G187600	TraesCS1A02G073900	TraesCS2A02G367200		TraesCS1B02G019500	TraesCS1A02G166400	TraesCS1A02G276800	TraesCS1B02G164300		TraesCS1A02G204400	TraesCS1A02G220100	TraesCS1A02G210200	TraesCS1A02G321100	TraesCS1B02G463300	TraesCS1A02G113900	TraesCS1A02G198000	TraesCS2A02G470800	TraesCS1A02G214316	TraesCS1A02G186400	TraesCS7D02G460700	TraesCS1B02G284700	TraesCS2A02G104900	TraesCS1D02G370600	TraesCS1A02G382300	TraesCS2A02G206500		TraesCS1A02G251400			TraesCS1A02G283800	TraesCS1A02G289900	TraesCS1A02G439900			TraesCS2D02G308900	TraesCS1A02G210500	TraesCS6D02G019800
	TraesCS1A02G066500	TraesCS1A02G066700	TraesCS1A02G065900	TraesCS1A02G059200	TraesCS1A02G097000	TraesCS1D02G024900	TraesCS1A02G096000	TraesCS1A02G106300	TraesCS1A02G187700	TraesCS1A02G074200	TraesCS2A02G386500		TraesCS1B02G020200	TraesCS1A02G167000	TraesCS1A02G278900	TraesCS1B02G165400		TraesCS1A02G204600	TraesCS1A02G220600	TraesCS1A02G211400	TraesCS1A02G321600	TraesCS1B02G473600	TraesCS1A02G114400	TraesCS1A02G198600	TraesCS2A02G483100	TraesCS1A02G214800	TraesCS1A02G187500	TraesCS7D02G460800	TraesCS1B02G286300	TraesCS2A02G105800	TraesCS1D02G370700	TraesCS1A02G382600	TraesCS2A02G214100		TraesCS1A02G252800			TraesCS1A02G286800	TraesCS1A02G290000	TraesCS1A02G445100			TraesCS2D02G310800	TraesCS1A02G210600	TraesCS6D02G033200
	TraesCS1A02G066521	TraesCS1A02G066900	TraesCS1A02G066000	TraesCS1A02G059500	TraesCS1A02G097100	TraesCS1D02G025800	TraesCS1A02G096100	TraesCS1A02G106400	TraesCS1A02G187800	TraesCS1A02G074400	TraesCS2A02G387800		TraesCS1B02G020300	TraesCS1A02G167800	TraesCS1A02G279000	TraesCS1B02G165500		TraesCS1A02G204700	TraesCS1A02G222000	TraesCS1A02G211800	TraesCS1A02G321700	TraesCS1B02G475600	TraesCS1A02G114700	TraesCS1A02G199700	TraesCS2A02G487700	TraesCS1A02G215200	TraesCS1A02G187800	TraesCS7D02G529400	TraesCS1B02G288700	TraesCS2A02G106100	TraesCS1D02G371600	TraesCS1A02G382800	TraesCS2A02G219900		TraesCS1A02G252900			TraesCS1A02G287500	TraesCS1A02G290500	TraesCS1A02G445700			TraesCS2D02G310900	TraesCS1A02G211900	TraesCS6D02G072000
	TraesCS1A02G066600	TraesCS1A02G067000	TraesCS1A02G066200	TraesCS1A02G059600	TraesCS1A02G097200	TraesCS1D02G026100	TraesCS1A02G096300	TraesCS1A02G106500	TraesCS1A02G188000	TraesCS1A02G075000	TraesCS2A02G390300		TraesCS1B02G023500	TraesCS1A02G167900	TraesCS1A02G279400	TraesCS1B02G165600		TraesCS1A02G204800	TraesCS1A02G223300	TraesCS1A02G211900	TraesCS1A02G323000	TraesCS1B02G475700	TraesCS1A02G114800	TraesCS1A02G200600	TraesCS2A02G491200	TraesCS1A02G215300	TraesCS1A02G188000	TraesCS7D02G532000	TraesCS1B02G288900	TraesCS2A02G116700	TraesCS1D02G374700	TraesCS1A02G384400	TraesCS2A02G220000		TraesCS1A02G253000			TraesCS1A02G288100	TraesCS1A02G291100	TraesCS1B02G000600			TraesCS2D02G311100	TraesCS1A02G213900	TraesCS6D02G085800
	TraesCS1A02G066700	TraesCS1A02G067100	TraesCS1A02G066300	TraesCS1A02G059700	TraesCS1A02G097600	TraesCS1D02G029400	TraesCS1A02G096500	TraesCS1A02G106700	TraesCS1A02G189000	TraesCS1A02G075500	TraesCS2A02G391000		TraesCS1B02G023900	TraesCS1A02G168300	TraesCS1A02G279500	TraesCS1B02G171900		TraesCS1A02G205200	TraesCS1A02G225300	TraesCS1A02G212400	TraesCS1A02G323700	TraesCS1B02G475900	TraesCS1A02G114900	TraesCS1A02G200800	TraesCS2A02G494300	TraesCS1A02G215600	TraesCS1A02G188200	TraesCSU02G000200	TraesCS1B02G290000	TraesCS2A02G118800	TraesCS1D02G374900	TraesCS1A02G384500	TraesCS2A02G222000		TraesCS1A02G254600			TraesCS1A02G288200	TraesCS1A02G291700	TraesCS1B02G000700			TraesCS2D02G319100	TraesCS1A02G214300	TraesCS6D02G129300
	TraesCS1A02G067000	TraesCS1A02G067300	TraesCS1A02G066400	TraesCS1A02G060100	TraesCS1A02G099100	TraesCS1D02G035900	TraesCS1A02G097000	TraesCS1A02G106900	TraesCS1A02G189200	TraesCS1A02G075800	TraesCS2A02G396100		TraesCS1B02G024400	TraesCS1A02G168500	TraesCS1A02G279800	TraesCS1B02G175800		TraesCS1A02G206200	TraesCS1A02G225900	TraesCS1A02G213700	TraesCS1A02G324100	TraesCS1B02G477600	TraesCS1A02G115000	TraesCS1A02G200900	TraesCS2A02G508800	TraesCS1A02G216100	TraesCS1A02G188800	TraesCSU02G001100	TraesCS1B02G293900	TraesCS2A02G121600	TraesCS1D02G381600	TraesCS1A02G385200	TraesCS2A02G229500		TraesCS1A02G254900			TraesCS1A02G289000	TraesCS1A02G291800	TraesCS1B02G002600			TraesCS2D02G319700	TraesCS1A02G214316	TraesCS6D02G140400
	TraesCS1A02G067100	TraesCS1A02G067400	TraesCS1A02G066500	TraesCS1A02G060200	TraesCS1A02G099600	TraesCS1D02G037600	TraesCS1A02G097100	TraesCS1A02G107200	TraesCS1A02G189300	TraesCS1A02G076100	TraesCS2A02G397000		TraesCS1B02G027100	TraesCS1A02G168600	TraesCS1A02G279900	TraesCS1B02G178100		TraesCS1A02G206800	TraesCS1A02G227000	TraesCS1A02G213800	TraesCS1A02G324200	TraesCS1B02G477800	TraesCS1A02G115600	TraesCS1A02G201300	TraesCS2A02G509100	TraesCS1A02G216200	TraesCS1A02G188900	TraesCSU02G014300	TraesCS1B02G294100	TraesCS2A02G123100	TraesCS1D02G384400	TraesCS1A02G387300	TraesCS2A02G261300		TraesCS1A02G257600			TraesCS1A02G289900	TraesCS1A02G292000	TraesCS1B02G002700			TraesCS2D02G325300	TraesCS1A02G214800	TraesCS6D02G140500
	TraesCS1A02G067300	TraesCS1A02G067462	TraesCS1A02G066521	TraesCS1A02G060300	TraesCS1A02G099700	TraesCS1D02G040100	TraesCS1A02G097200	TraesCS1A02G107400	TraesCS1A02G190200	TraesCS1A02G076300	TraesCS2A02G398500		TraesCS1B02G028300	TraesCS1A02G168700	TraesCS1A02G280300	TraesCS1B02G178200		TraesCS1A02G208000	TraesCS1A02G227400	TraesCS1A02G213900	TraesCS1A02G324400	TraesCS1B02G480900	TraesCS1A02G115800	TraesCS1A02G203100	TraesCS2A02G518200	TraesCS1A02G216600	TraesCS1A02G189000	TraesCSU02G043200	TraesCS1B02G297000	TraesCS2A02G123700	TraesCS1D02G384500	TraesCS1A02G388700	TraesCS2A02G266200		TraesCS1A02G257700			TraesCS1A02G290000	TraesCS1A02G292200	TraesCS1B02G002900			TraesCS2D02G325400	TraesCS1A02G215100	TraesCS6D02G145400
	TraesCS1A02G067400	TraesCS1A02G067472	TraesCS1A02G066600	TraesCS1A02G060400	TraesCS1A02G099900	TraesCS1D02G040700	TraesCS1A02G097400	TraesCS1A02G107500	TraesCS1A02G190500	TraesCS1A02G076400	TraesCS2A02G399600		TraesCS1B02G028400	TraesCS1A02G169200	TraesCS1A02G280400	TraesCS1B02G181500		TraesCS1A02G208500	TraesCS1A02G228200	TraesCS1A02G215100	TraesCS1A02G324500	TraesCS1D02G010300	TraesCS1A02G116200	TraesCS1A02G204200	TraesCS2A02G527800	TraesCS1A02G216900	TraesCS1A02G189400	TraesCSU02G046800	TraesCS1B02G297100	TraesCS2A02G128600	TraesCS1D02G386500	TraesCS1A02G388800	TraesCS2A02G269800		TraesCS1A02G258700			TraesCS1A02G290500	TraesCS1A02G292400	TraesCS1B02G003800			TraesCS2D02G333700	TraesCS1A02G215200	TraesCS6D02G159400
	TraesCS1A02G067462	TraesCS1A02G067500	TraesCS1A02G066700	TraesCS1A02G060500	TraesCS1A02G100000	TraesCS1D02G041300	TraesCS1A02G097500	TraesCS1A02G107700	TraesCS1A02G190900	TraesCS1A02G076500	TraesCS2A02G400400		TraesCS1B02G028700	TraesCS1A02G169300	TraesCS1A02G282100	TraesCS1B02G182400		TraesCS1A02G209100	TraesCS1A02G228400	TraesCS1A02G215200	TraesCS1A02G324700	TraesCS1D02G010400	TraesCS1A02G116400	TraesCS1A02G207000	TraesCS2A02G527900	TraesCS1A02G217000	TraesCS1A02G189600	TraesCSU02G051600	TraesCS1B02G297700	TraesCS2A02G132100	TraesCS1D02G392000	TraesCS1A02G390600	TraesCS2A02G273900		TraesCS1A02G259000			TraesCS1A02G291100	TraesCS1A02G293100	TraesCS1B02G004100			TraesCS2D02G338700	TraesCS1A02G216700	TraesCS6D02G169400
	TraesCS1A02G067472	TraesCS1A02G067600	TraesCS1A02G066900	TraesCS1A02G060600	TraesCS1A02G100100	TraesCS1D02G041400	TraesCS1A02G097600	TraesCS1A02G108000	TraesCS1A02G191300	TraesCS1A02G076700	TraesCS2A02G404500		TraesCS1B02G029300	TraesCS1A02G169700	TraesCS1A02G283600	TraesCS1B02G184900		TraesCS1A02G209700	TraesCS1A02G229000	TraesCS1A02G216200	TraesCS1A02G324900	TraesCS1D02G011200	TraesCS1A02G116700	TraesCS1A02G207800	TraesCS2A02G532100	TraesCS1A02G217100	TraesCS1A02G189700	TraesCSU02G071200	TraesCS1B02G299800	TraesCS2A02G152600	TraesCS1D02G398800	TraesCS1A02G390700	TraesCS2A02G284600		TraesCS1A02G259500			TraesCS1A02G291700	TraesCS1A02G294000	TraesCS1B02G004600			TraesCS2D02G338800	TraesCS1A02G217000	TraesCS6D02G178300
	TraesCS1A02G067500	TraesCS1A02G067700	TraesCS1A02G067000	TraesCS1A02G060700	TraesCS1A02G100200	TraesCS1D02G043200	TraesCS1A02G099000	TraesCS1A02G108800	TraesCS1A02G191400	TraesCS1A02G076800	TraesCS2A02G408600		TraesCS1B02G029400	TraesCS1A02G169800	TraesCS1A02G284000	TraesCS1B02G185700		TraesCS1A02G209800	TraesCS1A02G229900	TraesCS1A02G216300	TraesCS1A02G325200	TraesCS1D02G012500	TraesCS1A02G116800	TraesCS1A02G207900	TraesCS2A02G533200	TraesCS1A02G217200	TraesCS1A02G190300	TraesCSU02G074800	TraesCS1B02G310900	TraesCS2A02G152700	TraesCS1D02G398900	TraesCS1A02G392000	TraesCS2A02G285400		TraesCS1A02G259800			TraesCS1A02G291800	TraesCS1A02G294100	TraesCS1B02G004900			TraesCS2D02G355400	TraesCS1A02G217100	TraesCS6D02G178500
	TraesCS1A02G067600	TraesCS1A02G067800	TraesCS1A02G067100	TraesCS1A02G060800	TraesCS1A02G100300	TraesCS1D02G050000	TraesCS1A02G099100	TraesCS1A02G109100	TraesCS1A02G191500	TraesCS1A02G077200	TraesCS2A02G408700		TraesCS1B02G029700	TraesCS1A02G170700	TraesCS1A02G284100	TraesCS1B02G190000		TraesCS1A02G210500	TraesCS1A02G230000	TraesCS1A02G217000	TraesCS1A02G325400	TraesCS1D02G013900	TraesCS1A02G116900	TraesCS1A02G208000	TraesCS2A02G533300	TraesCS1A02G217700	TraesCS1A02G190400	TraesCSU02G094900	TraesCS1B02G311400	TraesCS2A02G156900	TraesCS1D02G401100	TraesCS1A02G392100	TraesCS2A02G288200		TraesCS1A02G259900			TraesCS1A02G292000	TraesCS1A02G295100	TraesCS1B02G009500			TraesCS2D02G355500	TraesCS1A02G217200	TraesCS6D02G203900
	TraesCS1A02G067700	TraesCS1A02G067900	TraesCS1A02G067300	TraesCS1A02G060900	TraesCS1A02G100500	TraesCS1D02G050100	TraesCS1A02G099500	TraesCS1A02G109300	TraesCS1A02G191700	TraesCS1A02G077300	TraesCS2A02G411600		TraesCS1B02G031100	TraesCS1A02G170900	TraesCS1A02G284200	TraesCS1B02G192300		TraesCS1A02G211100	TraesCS1A02G230800	TraesCS1A02G218000	TraesCS1A02G325900	TraesCS1D02G014000	TraesCS1A02G117200	TraesCS1A02G208100	TraesCS2A02G537500	TraesCS1A02G217800	TraesCS1A02G191300	TraesCSU02G095400	TraesCS1B02G312000	TraesCS2A02G157700	TraesCS1D02G402000	TraesCS1A02G392500	TraesCS2A02G290900		TraesCS1A02G261100			TraesCS1A02G292200	TraesCS1A02G295800	TraesCS1B02G009600			TraesCS2D02G383200	TraesCS1A02G217500	TraesCS6D02G215200
	TraesCS1A02G067800	TraesCS1A02G068100	TraesCS1A02G067400	TraesCS1A02G061000	TraesCS1A02G100600	TraesCS1D02G054700	TraesCS1A02G099600	TraesCS1A02G109400	TraesCS1A02G191800	TraesCS1A02G077500	TraesCS2A02G411700		TraesCS1B02G031400	TraesCS1A02G171000	TraesCS1A02G284800	TraesCS1B02G193500		TraesCS1A02G211200	TraesCS1A02G232200	TraesCS1A02G219700	TraesCS1A02G326100	TraesCS1D02G015800	TraesCS1A02G117300	TraesCS1A02G208200	TraesCS2A02G549200	TraesCS1A02G219600	TraesCS1A02G191800	TraesCSU02G098600	TraesCS1B02G315300	TraesCS2A02G158800	TraesCS1D02G402600	TraesCS1A02G392700	TraesCS2A02G294300		TraesCS1A02G262200			TraesCS1A02G292400	TraesCS1A02G296200	TraesCS1B02G009877			TraesCS2D02G389900	TraesCS1A02G217600	TraesCS6D02G298200
	TraesCS1A02G067900	TraesCS1A02G068200	TraesCS1A02G067462	TraesCS1A02G061300	TraesCS1A02G100700	TraesCS1D02G057400	TraesCS1A02G099700	TraesCS1A02G109500	TraesCS1A02G191900	TraesCS1A02G077600	TraesCS2A02G411800		TraesCS1B02G031700	TraesCS1A02G172100	TraesCS1A02G285900	TraesCS1B02G195300		TraesCS1A02G211300	TraesCS1A02G232400	TraesCS1A02G220000	TraesCS1A02G327500	TraesCS1D02G015900	TraesCS1A02G117400	TraesCS1A02G209100	TraesCS2A02G550739	TraesCS1A02G220100	TraesCS1A02G192200	TraesCSU02G101000	TraesCS1B02G315900	TraesCS2A02G159400	TraesCS1D02G407800	TraesCS1A02G393000	TraesCS2A02G298100		TraesCS1A02G263000			TraesCS1A02G293100	TraesCS1A02G296300	TraesCS1B02G010100			TraesCS2D02G396400	TraesCS1A02G217700	TraesCS6D02G334800
	TraesCS1A02G068100	TraesCS1A02G068300	TraesCS1A02G067472	TraesCS1A02G061400	TraesCS1A02G101000	TraesCS1D02G058500	TraesCS1A02G099900	TraesCS1A02G109600	TraesCS1A02G192400	TraesCS1A02G078400	TraesCS2A02G411900		TraesCS1B02G031800	TraesCS1A02G173600	TraesCS1A02G286000	TraesCS1B02G195800		TraesCS1A02G212300	TraesCS1A02G232800	TraesCS1A02G220100	TraesCS1A02G329900	TraesCS1D02G016600	TraesCS1A02G117500	TraesCS1A02G209700	TraesCS2A02G550800	TraesCS1A02G221000	TraesCS1A02G193500	TraesCSU02G104400	TraesCS1B02G319100	TraesCS2A02G166400	TraesCS1D02G410200	TraesCS1A02G395100	TraesCS2A02G311500		TraesCS1A02G263200			TraesCS1A02G294000	TraesCS1A02G296400	TraesCS1B02G012000			TraesCS2D02G400100	TraesCS1A02G218800	TraesCS6D02G345300
	TraesCS1A02G068200	TraesCS1A02G068400	TraesCS1A02G067500	TraesCS1A02G061600	TraesCS1A02G101100	TraesCS1D02G058516	TraesCS1A02G100000	TraesCS1A02G109700	TraesCS1A02G192500	TraesCS1A02G078500	TraesCS2A02G412400		TraesCS1B02G031900	TraesCS1A02G173700	TraesCS1A02G286500	TraesCS1B02G199100		TraesCS1A02G214600	TraesCS1A02G233400	TraesCS1A02G220700	TraesCS1A02G330700	TraesCS1D02G017000	TraesCS1A02G117600	TraesCS1A02G210400	TraesCS2A02G552300	TraesCS1A02G222800	TraesCS1A02G193600	TraesCSU02G115400	TraesCS1B02G319200	TraesCS2A02G168100	TraesCS1D02G421600	TraesCS1A02G395400	TraesCS2A02G318700		TraesCS1A02G263600			TraesCS1A02G294100	TraesCS1A02G298300	TraesCS1B02G012700			TraesCS2D02G401400	TraesCS1A02G218900	TraesCS6D02G390400
	TraesCS1A02G068300	TraesCS1A02G068500	TraesCS1A02G067600	TraesCS1A02G061700	TraesCS1A02G101900	TraesCS1D02G058517	TraesCS1A02G100100	TraesCS1A02G109800	TraesCS1A02G192600	TraesCS1A02G078700	TraesCS2A02G416000		TraesCS1B02G032000	TraesCS1A02G174100	TraesCS1A02G287200	TraesCS1B02G201700		TraesCS1A02G215900	TraesCS1A02G234100	TraesCS1A02G220800	TraesCS1A02G330800	TraesCS1D02G019400	TraesCS1A02G117800	TraesCS1A02G210600	TraesCS2A02G553600	TraesCS1A02G224000	TraesCS1A02G193800	TraesCSU02G154100	TraesCS1B02G325400	TraesCS2A02G171700	TraesCS1D02G422200	TraesCS1A02G395900	TraesCS2A02G318800		TraesCS1A02G264700			TraesCS1A02G294400	TraesCS1A02G298500	TraesCS1B02G013100			TraesCS2D02G406100	TraesCS1A02G220500	TraesCS7A02G014400
	TraesCS1A02G068400	TraesCS1A02G068600	TraesCS1A02G067700	TraesCS1A02G062100	TraesCS1A02G102000	TraesCS1D02G059100	TraesCS1A02G100200	TraesCS1A02G109900	TraesCS1A02G192700	TraesCS1A02G079000	TraesCS2A02G418800		TraesCS1B02G034300	TraesCS1A02G174400	TraesCS1A02G287600	TraesCS1B02G201800		TraesCS1A02G216600	TraesCS1A02G234800	TraesCS1A02G220900	TraesCS1A02G331300	TraesCS1D02G021400	TraesCS1A02G117900	TraesCS1A02G212300	TraesCS2A02G554400	TraesCS1A02G224500	TraesCS1A02G193900	TraesCSU02G160100	TraesCS1B02G327100	TraesCS2A02G171800	TraesCS1D02G427500	TraesCS1A02G397200	TraesCS2A02G321500		TraesCS1A02G265700			TraesCS1A02G294700	TraesCS1A02G298700	TraesCS1B02G014000			TraesCS2D02G406200	TraesCS1A02G222300	TraesCS7A02G041400
	TraesCS1A02G068500	TraesCS1A02G068700	TraesCS1A02G067800	TraesCS1A02G062200	TraesCS1A02G102100	TraesCS1D02G059500	TraesCS1A02G100300	TraesCS1A02G110000	TraesCS1A02G192800	TraesCS1A02G079100	TraesCS2A02G432200		TraesCS1B02G034400	TraesCS1A02G174500	TraesCS1A02G287700	TraesCS1B02G203300		TraesCS1A02G216900	TraesCS1A02G235000	TraesCS1A02G221100	TraesCS1A02G331800	TraesCS1D02G025800	TraesCS1A02G118200	TraesCS1A02G212700	TraesCS2A02G556600	TraesCS1A02G225000	TraesCS1A02G194000	TraesCSU02G160400	TraesCS1B02G328400	TraesCS2A02G180100	TraesCS1D02G427900	TraesCS1A02G397400	TraesCS2A02G325700		TraesCS1A02G266500			TraesCS1A02G295800	TraesCS1A02G299200	TraesCS1B02G014700			TraesCS2D02G410800	TraesCS1A02G223100	TraesCS7A02G078900
	TraesCS1A02G068600	TraesCS1A02G068900	TraesCS1A02G067900	TraesCS1A02G062400	TraesCS1A02G102400	TraesCS1D02G061600	TraesCS1A02G100500	TraesCS1A02G110100	TraesCS1A02G193200	TraesCS1A02G079200	TraesCS2A02G434700		TraesCS1B02G040600	TraesCS1A02G174700	TraesCS1A02G287800	TraesCS1B02G204700		TraesCS1A02G219000	TraesCS1A02G235700	TraesCS1A02G221200	TraesCS1A02G334000	TraesCS1D02G026100	TraesCS1A02G118300	TraesCS1A02G213400	TraesCS2A02G564100	TraesCS1A02G225800	TraesCS1A02G194200	TraesCSU02G174100	TraesCS1B02G328500	TraesCS2A02G182600	TraesCS1D02G429500	TraesCS1A02G398100	TraesCS2A02G332900		TraesCS1A02G267700			TraesCS1A02G296200	TraesCS1A02G299800	TraesCS1B02G017400			TraesCS2D02G415500	TraesCS1A02G223300	TraesCS7A02G183200
	TraesCS1A02G068700	TraesCS1A02G069100	TraesCS1A02G068100	TraesCS1A02G062600	TraesCS1A02G102600	TraesCS1D02G064800	TraesCS1A02G100600	TraesCS1A02G110200	TraesCS1A02G193400	TraesCS1A02G079300	TraesCS2A02G434800		TraesCS1B02G040700	TraesCS1A02G175100	TraesCS1A02G287900	TraesCS1B02G205500		TraesCS1A02G219300	TraesCS1A02G236800	TraesCS1A02G221300	TraesCS1A02G334300	TraesCS1D02G029400	TraesCS1A02G119200	TraesCS1A02G213600	TraesCS2A02G572300	TraesCS1A02G226900	TraesCS1A02G195000	TraesCSU02G174200	TraesCS1B02G333100	TraesCS2A02G183900	TraesCS1D02G431200	TraesCS1A02G398900	TraesCS2A02G338000		TraesCS1A02G268000			TraesCS1A02G296300	TraesCS1A02G300400	TraesCS1B02G021400			TraesCS2D02G428000	TraesCS1A02G223400	TraesCS7A02G183300
	TraesCS1A02G068900	TraesCS1A02G069200	TraesCS1A02G068200	TraesCS1A02G063000	TraesCS1A02G102700	TraesCS1D02G065500	TraesCS1A02G100800	TraesCS1A02G110700	TraesCS1A02G193600	TraesCS1A02G079500	TraesCS2A02G442400		TraesCS1B02G041800	TraesCS1A02G175500	TraesCS1A02G288000	TraesCS1B02G205600		TraesCS1A02G219600	TraesCS1A02G236900	TraesCS1A02G222200	TraesCS1A02G335800	TraesCS1D02G034900	TraesCS1A02G119500	TraesCS1A02G214300	TraesCS2A02G581200	TraesCS1A02G227000	TraesCS1A02G196000	TraesCSU02G174300	TraesCS1B02G334800	TraesCS2A02G191200	TraesCS1D02G436400	TraesCS1A02G399000	TraesCS2A02G340800		TraesCS1A02G268100			TraesCS1A02G296400	TraesCS1A02G301000	TraesCS1B02G021600			TraesCS2D02G432800	TraesCS1A02G225300	TraesCS7A02G183500
	TraesCS1A02G069100	TraesCS1A02G069300	TraesCS1A02G068300	TraesCS1A02G063300	TraesCS1A02G102800	TraesCS1D02G067000	TraesCS1A02G101100	TraesCS1A02G110800	TraesCS1A02G193800	TraesCS1A02G079600	TraesCS2A02G442500		TraesCS1B02G042400	TraesCS1A02G175700	TraesCS1A02G288300	TraesCS1B02G206300		TraesCS1A02G220100	TraesCS1A02G237300	TraesCS1A02G223400	TraesCS1A02G335900	TraesCS1D02G038800	TraesCS1A02G119800	TraesCS1A02G214316	TraesCS2A02G590300	TraesCS1A02G227200	TraesCS1A02G196900	TraesCSU02G174400	TraesCS1B02G336700	TraesCS2A02G193100	TraesCS1D02G438200	TraesCS1A02G399200	TraesCS2A02G341800		TraesCS1A02G268300			TraesCS1A02G297800	TraesCS1A02G301200	TraesCS1B02G024200			TraesCS2D02G435400	TraesCS1A02G226700	TraesCS7A02G183600
	TraesCS1A02G069200	TraesCS1A02G069500	TraesCS1A02G068400	TraesCS1A02G063400	TraesCS1A02G103000	TraesCS1D02G067400	TraesCS1A02G101900	TraesCS1A02G110900	TraesCS1A02G193900	TraesCS1A02G079900	TraesCS2A02G443900		TraesCS1B02G042600	TraesCS1A02G175900	TraesCS1A02G288400	TraesCS1B02G206400		TraesCS1A02G220500	TraesCS1A02G237700	TraesCS1A02G224200	TraesCS1A02G336000	TraesCS1D02G040100	TraesCS1A02G119900	TraesCS1A02G214400	TraesCS2B02G006300	TraesCS1A02G227300	TraesCS1A02G197000	TraesCSU02G194900	TraesCS1B02G337100	TraesCS2A02G200400	TraesCS1D02G438700	TraesCS1A02G399300	TraesCS2A02G342700		TraesCS1A02G268900			TraesCS1A02G297900	TraesCS1A02G302300	TraesCS1B02G025200			TraesCS2D02G450100	TraesCS1A02G227400	TraesCS7A02G183700
	TraesCS1A02G069300	TraesCS1A02G069600	TraesCS1A02G068500	TraesCS1A02G063500	TraesCS1A02G103013	TraesCS1D02G067500	TraesCS1A02G102000	TraesCS1A02G111000	TraesCS1A02G194000	TraesCS1A02G080000	TraesCS2A02G446200		TraesCS1B02G045100	TraesCS1A02G176400	TraesCS1A02G290200	TraesCS1B02G207700		TraesCS1A02G220600	TraesCS1A02G237900	TraesCS1A02G224300	TraesCS1A02G337400	TraesCS1D02G040500	TraesCS1A02G120400	TraesCS1A02G214500	TraesCS2B02G006700	TraesCS1A02G227700	TraesCS1A02G197200	TraesCSU02G206100	TraesCS1B02G337800	TraesCS2A02G205100	TraesCS1D02G443300	TraesCS1A02G399400	TraesCS2A02G348600		TraesCS1A02G269100			TraesCS1A02G298300	TraesCS1A02G303100	TraesCS1B02G026100			TraesCS2D02G460100	TraesCS1A02G227700	TraesCS7A02G204000
	TraesCS1A02G069500	TraesCS1A02G069700	TraesCS1A02G068600	TraesCS1A02G063600	TraesCS1A02G103100	TraesCS1D02G072300	TraesCS1A02G102100	TraesCS1A02G111100	TraesCS1A02G194100	TraesCS1A02G080500	TraesCS2A02G447700		TraesCS1B02G047800	TraesCS1A02G176700	TraesCS1A02G290300	TraesCS1B02G208100		TraesCS1A02G221800	TraesCS1A02G238500	TraesCS1A02G225000	TraesCS1A02G338500	TraesCS1D02G040536	TraesCS1A02G121400	TraesCS1A02G215300	TraesCS2B02G006800	TraesCS1A02G227800	TraesCS1A02G197300	TraesCSU02G206500	TraesCS1B02G338800	TraesCS2A02G212600	TraesCS1D02G453000	TraesCS1A02G400800	TraesCS2A02G349000		TraesCS1A02G270100			TraesCS1A02G298500	TraesCS1A02G303300	TraesCS1B02G029300			TraesCS2D02G463700	TraesCS1A02G228000	TraesCS7A02G222400
	TraesCS1A02G069600	TraesCS1A02G069800	TraesCS1A02G068700	TraesCS1A02G064000	TraesCS1A02G103200	TraesCS1D02G073100	TraesCS1A02G102400	TraesCS1A02G111800	TraesCS1A02G194200	TraesCS1A02G080600	TraesCS2A02G449600		TraesCS1B02G049700	TraesCS1A02G177100	TraesCS1A02G290700	TraesCS1B02G208400		TraesCS1A02G223700	TraesCS1A02G238900	TraesCS1A02G226100	TraesCS1A02G338600	TraesCS1D02G043300	TraesCS1A02G121500	TraesCS1A02G215400	TraesCS2B02G007100	TraesCS1A02G229100	TraesCS1A02G197400	TraesCSU02G217000	TraesCS1B02G342700	TraesCS2A02G224100	TraesCS2A02G003000	TraesCS1A02G401000	TraesCS2A02G363300		TraesCS1A02G270800			TraesCS1A02G298700	TraesCS1A02G303600	TraesCS1B02G030700			TraesCS2D02G463800	TraesCS1A02G228100	TraesCS7A02G251300
	TraesCS1A02G069700	TraesCS1A02G069900	TraesCS1A02G068900	TraesCS1A02G064100	TraesCS1A02G103700	TraesCS1D02G079700	TraesCS1A02G102500	TraesCS1A02G112400	TraesCS1A02G195900	TraesCS1A02G080700	TraesCS2A02G451400		TraesCS1B02G052200	TraesCS1A02G177200	TraesCS1A02G292300	TraesCS1B02G209400		TraesCS1A02G225300	TraesCS1A02G239300	TraesCS1A02G226200	TraesCS1A02G338900	TraesCS1D02G045400	TraesCS1A02G121800	TraesCS1A02G215600	TraesCS2B02G007200	TraesCS1A02G229200	TraesCS1A02G197600	TraesCSU02G225800	TraesCS1B02G346300	TraesCS2A02G226500	TraesCS2A02G005700	TraesCS1A02G401500	TraesCS2A02G363900		TraesCS1A02G271300			TraesCS1A02G299100	TraesCS1A02G304800	TraesCS1B02G032000			TraesCS2D02G482700	TraesCS1A02G228500	TraesCS7A02G262100
	TraesCS1A02G069800	TraesCS1A02G070000	TraesCS1A02G069100	TraesCS1A02G064200	TraesCS1A02G103900	TraesCS1D02G079800	TraesCS1A02G102600	TraesCS1A02G112500	TraesCS1A02G196000	TraesCS1A02G081200	TraesCS2A02G452100		TraesCS1B02G052283	TraesCS1A02G177300	TraesCS1A02G296100	TraesCS1B02G209800		TraesCS1A02G226600	TraesCS1A02G239500	TraesCS1A02G226900	TraesCS1A02G339100	TraesCS1D02G045900	TraesCS1A02G122000	TraesCS1A02G215900	TraesCS2B02G021800	TraesCS1A02G229400	TraesCS1A02G198000	TraesCSU02G237200	TraesCS1B02G347300	TraesCS2A02G253300	TraesCS2A02G012200	TraesCS1A02G403200	TraesCS2A02G368200		TraesCS1A02G272700			TraesCS1A02G299200	TraesCS1A02G305400	TraesCS1B02G032900			TraesCS2D02G483600	TraesCS1A02G228700	TraesCS7A02G300200
	TraesCS1A02G069900	TraesCS1A02G070100	TraesCS1A02G069200	TraesCS1A02G064700	TraesCS1A02G104300	TraesCS1D02G081800	TraesCS1A02G102700	TraesCS1A02G112600	TraesCS1A02G196200	TraesCS1A02G081400	TraesCS2A02G452200		TraesCS1B02G052300	TraesCS1A02G177400	TraesCS1A02G297800	TraesCS1B02G211000		TraesCS1A02G226700	TraesCS1A02G239600	TraesCS1A02G227600	TraesCS1A02G340400	TraesCS1D02G049300	TraesCS1A02G122200	TraesCS1A02G216600	TraesCS2B02G021900	TraesCS1A02G229700	TraesCS1A02G198600	TraesCSU02G237300	TraesCS1B02G349300	TraesCS2A02G253800	TraesCS2A02G014700	TraesCS1A02G406700	TraesCS2A02G371100		TraesCS1A02G273500			TraesCS1A02G299800	TraesCS1A02G305500	TraesCS1B02G033600			TraesCS2D02G487700	TraesCS1A02G228900	TraesCS7A02G321000
	TraesCS1A02G070000	TraesCS1A02G070200	TraesCS1A02G069300	TraesCS1A02G064800	TraesCS1A02G104600	TraesCS1D02G087300	TraesCS1A02G102800	TraesCS1A02G112800	TraesCS1A02G196400	TraesCS1A02G081900	TraesCS2A02G459600		TraesCS1B02G052600	TraesCS1A02G177500	TraesCS1A02G298300	TraesCS1B02G215500		TraesCS1A02G227000	TraesCS1A02G241500	TraesCS1A02G227700	TraesCS1A02G341700	TraesCS1D02G049400	TraesCS1A02G122300	TraesCS1A02G217000	TraesCS2B02G025300	TraesCS1A02G230400	TraesCS1A02G198800		TraesCS1B02G351500	TraesCS2A02G263300	TraesCS2A02G014800	TraesCS1A02G407200	TraesCS2A02G376600		TraesCS1A02G273600			TraesCS1A02G300400	TraesCS1A02G305600	TraesCS1B02G033700			TraesCS2D02G489500	TraesCS1A02G229400	TraesCS7A02G329600
	TraesCS1A02G070100	TraesCS1A02G070300	TraesCS1A02G069400	TraesCS1A02G064900	TraesCS1A02G105000	TraesCS1D02G087400	TraesCS1A02G103100	TraesCS1A02G113400	TraesCS1A02G196700	TraesCS1A02G082200	TraesCS2A02G467300		TraesCS1B02G053000	TraesCS1A02G177600	TraesCS1A02G299000	TraesCS1B02G215600		TraesCS1A02G228400	TraesCS1A02G242900	TraesCS1A02G228100	TraesCS1A02G342000	TraesCS1D02G054300	TraesCS1A02G122400	TraesCS1A02G217500	TraesCS2B02G033400	TraesCS1A02G230800	TraesCS1A02G199000		TraesCS1B02G352300	TraesCS2A02G264600	TraesCS2A02G017000	TraesCS1A02G409400	TraesCS2A02G383000		TraesCS1A02G275800			TraesCS1A02G301000	TraesCS1A02G305700	TraesCS1B02G035100			TraesCS2D02G490500	TraesCS1A02G229500	TraesCS7A02G343600
	TraesCS1A02G070200	TraesCS1A02G070400	TraesCS1A02G069500	TraesCS1A02G065000	TraesCS1A02G105100	TraesCS1D02G088500	TraesCS1A02G103200	TraesCS1A02G113500	TraesCS1A02G197100	TraesCS1A02G082500	TraesCS2A02G469800		TraesCS1B02G053100	TraesCS1A02G177800	TraesCS1A02G299200	TraesCS1B02G216300		TraesCS1A02G228500	TraesCS1A02G243000	TraesCS1A02G228300	TraesCS1A02G342200	TraesCS1D02G055400	TraesCS1A02G122500	TraesCS1A02G217600	TraesCS2B02G037400	TraesCS1A02G230900	TraesCS1A02G199100		TraesCS1B02G359800	TraesCS2A02G268400	TraesCS2A02G018000	TraesCS1A02G414000	TraesCS2A02G383100		TraesCS1A02G276500			TraesCS1A02G301200	TraesCS1A02G306200	TraesCS1B02G036600			TraesCS2D02G502900	TraesCS1A02G229600	TraesCS7A02G345400
	TraesCS1A02G070300	TraesCS1A02G070500	TraesCS1A02G069600	TraesCS1A02G065200	TraesCS1A02G105300	TraesCS1D02G097000	TraesCS1A02G103300	TraesCS1A02G113600	TraesCS1A02G197700	TraesCS1A02G082600	TraesCS2A02G473100		TraesCS1B02G053200	TraesCS1A02G178100	TraesCS1A02G299900	TraesCS1B02G217000		TraesCS1A02G229000	TraesCS1A02G243300	TraesCS1A02G228500	TraesCS1A02G343100	TraesCS1D02G057400	TraesCS1A02G123700	TraesCS1A02G217700	TraesCS2B02G041600	TraesCS1A02G231700	TraesCS1A02G199200		TraesCS1B02G360700	TraesCS2A02G269600	TraesCS2A02G039500	TraesCS1A02G415900	TraesCS2A02G386700		TraesCS1A02G277400			TraesCS1A02G302300	TraesCS1A02G307500	TraesCS1B02G036700			TraesCS2D02G512300	TraesCS1A02G229700	TraesCS7A02G357500
	TraesCS1A02G070400	TraesCS1A02G070600	TraesCS1A02G069700	TraesCS1A02G065300	TraesCS1A02G105400	TraesCS1D02G097100	TraesCS1A02G103700	TraesCS1A02G113700	TraesCS1A02G197900	TraesCS1A02G082700	TraesCS2A02G485600		TraesCS1B02G053900	TraesCS1A02G178600	TraesCS1A02G300100	TraesCS1B02G217200		TraesCS1A02G229900	TraesCS1A02G243900	TraesCS1A02G229200	TraesCS1A02G343900	TraesCS1D02G057500	TraesCS1A02G123900	TraesCS1A02G217800	TraesCS2B02G044300	TraesCS1A02G233500	TraesCS1A02G199700		TraesCS1B02G361000	TraesCS2A02G275600	TraesCS2A02G039600	TraesCS1A02G416200	TraesCS2A02G387700		TraesCS1A02G280100			TraesCS1A02G303100	TraesCS1A02G308100	TraesCS1B02G037900			TraesCS2D02G512400	TraesCS1A02G229800	TraesCS7A02G372200
	TraesCS1A02G070500	TraesCS1A02G070700	TraesCS1A02G069800	TraesCS1A02G065400	TraesCS1A02G105500	TraesCS1D02G098300	TraesCS1A02G103800	TraesCS1A02G113800	TraesCS1A02G198000	TraesCS1A02G083500	TraesCS2A02G485800		TraesCS1B02G056800	TraesCS1A02G179300	TraesCS1A02G301800	TraesCS1B02G217600		TraesCS1A02G230000	TraesCS1A02G244000	TraesCS1A02G231400	TraesCS1A02G344000	TraesCS1D02G058000	TraesCS1A02G124000	TraesCS1A02G219000	TraesCS2B02G050800	TraesCS1A02G234400	TraesCS1A02G200600		TraesCS1B02G361200	TraesCS2A02G282900	TraesCS2A02G041100	TraesCS1A02G416600	TraesCS2A02G391900		TraesCS1A02G280300			TraesCS1A02G303300	TraesCS1A02G308400	TraesCS1B02G038400			TraesCS2D02G526400	TraesCS1A02G231400	TraesCS7A02G372500
	TraesCS1A02G070600	TraesCS1A02G070800	TraesCS1A02G069900	TraesCS1A02G065500	TraesCS1A02G105600	TraesCS1D02G115800	TraesCS1A02G103900	TraesCS1A02G113900	TraesCS1A02G198600	TraesCS1A02G083700	TraesCS2A02G485900		TraesCS1B02G056900	TraesCS1A02G179700	TraesCS1A02G303900	TraesCS1B02G218100		TraesCS1A02G230800	TraesCS1A02G244100	TraesCS1A02G231800	TraesCS1A02G345000	TraesCS1D02G059600	TraesCS1A02G124200	TraesCS1A02G219300	TraesCS2B02G051600	TraesCS1A02G234900	TraesCS1A02G200900		TraesCS1B02G362800	TraesCS2A02G285700	TraesCS2A02G045000	TraesCS1A02G416900	TraesCS2A02G396800		TraesCS1A02G284500			TraesCS1A02G303600	TraesCS1A02G309100	TraesCS1B02G040200			TraesCS2D02G526500	TraesCS1A02G233600	TraesCS7A02G376000
	TraesCS1A02G070700	TraesCS1A02G070900	TraesCS1A02G070000	TraesCS1A02G065600	TraesCS1A02G105700	TraesCS1D02G119100	TraesCS1A02G104300	TraesCS1A02G114100	TraesCS1A02G198800	TraesCS1A02G084000	TraesCS2A02G486200		TraesCS1B02G060100	TraesCS1A02G179800	TraesCS1A02G305300	TraesCS1B02G220500		TraesCS1A02G231600	TraesCS1A02G244300	TraesCS1A02G231900	TraesCS1A02G345100	TraesCS1D02G063700	TraesCS1A02G125000	TraesCS1A02G219400	TraesCS2B02G052100	TraesCS1A02G235000	TraesCS1A02G201300		TraesCS1B02G365500	TraesCS2A02G288500	TraesCS2A02G045400	TraesCS1A02G417800	TraesCS2A02G398300		TraesCS1A02G286800			TraesCS1A02G304600	TraesCS1A02G309600	TraesCS1B02G041300			TraesCS2D02G535100	TraesCS1A02G233700	TraesCS7A02G437600
	TraesCS1A02G070800	TraesCS1A02G071000	TraesCS1A02G070100	TraesCS1A02G065700	TraesCS1A02G105800	TraesCS1D02G119200	TraesCS1A02G104500	TraesCS1A02G114400	TraesCS1A02G198900	TraesCS1A02G084100	TraesCS2A02G486300		TraesCS1B02G062000	TraesCS1A02G180000	TraesCS1A02G305500	TraesCS1B02G220600		TraesCS1A02G232200	TraesCS1A02G244600	TraesCS1A02G234100	TraesCS1A02G347300	TraesCS1D02G064000	TraesCS1A02G125600	TraesCS1A02G219500	TraesCS2B02G052900	TraesCS1A02G235500	TraesCS1A02G201600		TraesCS1B02G371500	TraesCS2A02G290200	TraesCS2A02G045900	TraesCS1A02G420700	TraesCS2A02G412100		TraesCS1A02G287100			TraesCS1A02G305400	TraesCS1A02G310000	TraesCS1B02G042400			TraesCS2D02G535200	TraesCS1A02G235000	TraesCS7A02G444700
	TraesCS1A02G070900	TraesCS1A02G071200	TraesCS1A02G070200	TraesCS1A02G065800	TraesCS1A02G105900	TraesCS1D02G119300	TraesCS1A02G104600	TraesCS1A02G114600	TraesCS1A02G199300	TraesCS1A02G084200	TraesCS2A02G491700		TraesCS1B02G062500	TraesCS1A02G180300	TraesCS1A02G305600	TraesCS1B02G221800		TraesCS1A02G232400	TraesCS1A02G244700	TraesCS1A02G234600	TraesCS1A02G348400	TraesCS1D02G064100	TraesCS1A02G125800	TraesCS1A02G219600	TraesCS2B02G055100	TraesCS1A02G235800	TraesCS1A02G202100		TraesCS1B02G375100	TraesCS2A02G296800	TraesCS2A02G046000	TraesCS1A02G421900	TraesCS2A02G417900		TraesCS1A02G288700			TraesCS1A02G305500	TraesCS1A02G310100	TraesCS1B02G043000			TraesCS2D02G542500	TraesCS1A02G236600	TraesCS7A02G456600
	TraesCS1A02G071000	TraesCS1A02G071400	TraesCS1A02G070300	TraesCS1A02G065900	TraesCS1A02G106000	TraesCS1D02G120500	TraesCS1A02G105000	TraesCS1A02G115000	TraesCS1A02G200500	TraesCS1A02G084400	TraesCS2A02G493000		TraesCS1B02G066200	TraesCS1A02G180900	TraesCS1A02G305700	TraesCS1B02G224300		TraesCS1A02G233400	TraesCS1A02G245700	TraesCS1A02G234800	TraesCS1A02G349300	TraesCS1D02G065300	TraesCS1A02G126100	TraesCS1A02G219800	TraesCS2B02G056500	TraesCS1A02G236300	TraesCS1A02G203100		TraesCS1B02G378700	TraesCS2A02G299000	TraesCS2A02G051600	TraesCS1A02G422000	TraesCS2A02G418500		TraesCS1A02G289100			TraesCS1A02G305600	TraesCS1A02G311100	TraesCS1B02G045800			TraesCS2D02G563200	TraesCS1A02G237100	TraesCS7A02G456700
	TraesCS1A02G071300	TraesCS1A02G071500	TraesCS1A02G070400	TraesCS1A02G066000	TraesCS1A02G106100	TraesCS1D02G126900	TraesCS1A02G105100	TraesCS1A02G115100	TraesCS1A02G200800	TraesCS1A02G084600	TraesCS2A02G499900		TraesCS1B02G066800	TraesCS1A02G181000	TraesCS1A02G306200	TraesCS1B02G224700		TraesCS1A02G234100	TraesCS1A02G245900	TraesCS1A02G235900	TraesCS1A02G349900	TraesCS1D02G072000	TraesCS1A02G126200	TraesCS1A02G219900	TraesCS2B02G057400	TraesCS1A02G236400	TraesCS1A02G204100		TraesCS1B02G381100	TraesCS2A02G305900	TraesCS2A02G053600	TraesCS1A02G422600	TraesCS2A02G418900		TraesCS1A02G289300			TraesCS1A02G305700	TraesCS1A02G311400	TraesCS1B02G046500			TraesCS2D02G568000	TraesCS1A02G239600	TraesCS7A02G502800
	TraesCS1A02G071400	TraesCS1A02G071600	TraesCS1A02G070500	TraesCS1A02G066200	TraesCS1A02G106300	TraesCS1D02G127000	TraesCS1A02G105300	TraesCS1A02G115200	TraesCS1A02G201100	TraesCS1A02G084700	TraesCS2A02G503000		TraesCS1B02G067400	TraesCS1A02G181900	TraesCS1A02G306500	TraesCS1B02G226200		TraesCS1A02G235000	TraesCS1A02G246600	TraesCS1A02G236400	TraesCS1A02G350100	TraesCS1D02G074300	TraesCS1A02G126400	TraesCS1A02G221000	TraesCS2B02G062700	TraesCS1A02G236500	TraesCS1A02G204700		TraesCS1B02G383800	TraesCS2A02G314200	TraesCS2A02G058800	TraesCS1A02G422900	TraesCS2A02G419000		TraesCS1A02G289400			TraesCS1A02G306200	TraesCS1A02G311800	TraesCS1B02G046600			TraesCS2D02G576200	TraesCS1A02G239700	TraesCS7A02G555100
	TraesCS1A02G071500	TraesCS1A02G071700	TraesCS1A02G070600	TraesCS1A02G066300	TraesCS1A02G106600	TraesCS1D02G127800	TraesCS1A02G105400	TraesCS1A02G115500	TraesCS1A02G201200	TraesCS1A02G084800	TraesCS2A02G507300		TraesCS1B02G067500	TraesCS1A02G182600	TraesCS1A02G306600	TraesCS1B02G232400		TraesCS1A02G235700	TraesCS1A02G246900	TraesCS1A02G236500	TraesCS1A02G350500	TraesCS1D02G076100	TraesCS1A02G126500	TraesCS1A02G221500	TraesCS2B02G062800	TraesCS1A02G237500	TraesCS1A02G204800		TraesCS1B02G383900	TraesCS2A02G314300	TraesCS2A02G061500	TraesCS1A02G423400	TraesCS2A02G420000		TraesCS1A02G289600			TraesCS1A02G307500	TraesCS1A02G312000	TraesCS1B02G047100			TraesCS2D02G576300	TraesCS1A02G239800	TraesCS7B02G009700
	TraesCS1A02G071600	TraesCS1A02G071800	TraesCS1A02G070700	TraesCS1A02G066400	TraesCS1A02G106800	TraesCS1D02G130900	TraesCS1A02G105500	TraesCS1A02G115600	TraesCS1A02G201300	TraesCS1A02G084900	TraesCS2A02G517700		TraesCS1B02G068000	TraesCS1A02G183300	TraesCS1A02G306700	TraesCS1B02G232500		TraesCS1A02G237300	TraesCS1A02G247800	TraesCS1A02G236800	TraesCS1A02G351200	TraesCS1D02G077300	TraesCS1A02G126600	TraesCS1A02G222800	TraesCS2B02G064200	TraesCS1A02G237700	TraesCS1A02G206900		TraesCS1B02G384100	TraesCS2A02G319400	TraesCS2A02G064200	TraesCS1A02G424400	TraesCS2A02G426400		TraesCS1A02G289700			TraesCS1A02G308100	TraesCS1A02G312200	TraesCS1B02G047300			TraesCS2D02G581900	TraesCS1A02G240300	TraesCS7B02G044800
	TraesCS1A02G071700	TraesCS1A02G072000	TraesCS1A02G070800	TraesCS1A02G066500	TraesCS1A02G106900	TraesCS1D02G134300	TraesCS1A02G105600	TraesCS1A02G115700	TraesCS1A02G201400	TraesCS1A02G085000	TraesCS2A02G520800		TraesCS1B02G070100	TraesCS1A02G183400	TraesCS1A02G307900	TraesCS1B02G234300		TraesCS1A02G237900	TraesCS1A02G247900	TraesCS1A02G237000	TraesCS1A02G352100	TraesCS1D02G090600	TraesCS1A02G126800	TraesCS1A02G223700	TraesCS2B02G067200	TraesCS1A02G238200	TraesCS1A02G207900		TraesCS1B02G385300	TraesCS2A02G327900	TraesCS2A02G067000	TraesCS1A02G424700	TraesCS2A02G441500		TraesCS1A02G289800			TraesCS1A02G308400	TraesCS1A02G312600	TraesCS1B02G049000			TraesCS2D02G582500	TraesCS1A02G240400	TraesCS7B02G044900
	TraesCS1A02G071800	TraesCS1A02G072100	TraesCS1A02G070900	TraesCS1A02G066521	TraesCS1A02G107100	TraesCS1D02G138000	TraesCS1A02G105700	TraesCS1A02G116300	TraesCS1A02G201700	TraesCS1A02G085700	TraesCS2A02G521700		TraesCS1B02G071100	TraesCS1A02G184000	TraesCS1A02G309000	TraesCS1B02G235100		TraesCS1A02G238500	TraesCS1A02G248600	TraesCS1A02G237100	TraesCS1A02G354500	TraesCS1D02G090900	TraesCS1A02G127000	TraesCS1A02G224000	TraesCS2B02G072600	TraesCS1A02G238300	TraesCS1A02G208000		TraesCS1B02G386800	TraesCS2A02G333300	TraesCS2A02G067900	TraesCS1A02G425000	TraesCS2A02G445900		TraesCS1A02G289900			TraesCS1A02G309100	TraesCS1A02G313100	TraesCS1B02G049300			TraesCS2D02G584900	TraesCS1A02G240500	TraesCS7B02G057400
	TraesCS1A02G072000	TraesCS1A02G072200	TraesCS1A02G071000	TraesCS1A02G066600	TraesCS1A02G107200	TraesCS1D02G150500	TraesCS1A02G105800	TraesCS1A02G116500	TraesCS1A02G202200	TraesCS1A02G085800	TraesCS2A02G522100		TraesCS1B02G071200	TraesCS1A02G184100	TraesCS1A02G309300	TraesCS1B02G241500		TraesCS1A02G239300	TraesCS1A02G248700	TraesCS1A02G237300	TraesCS1A02G355500	TraesCS1D02G094300	TraesCS1A02G127100	TraesCS1A02G224100	TraesCS2B02G076600	TraesCS1A02G238600	TraesCS1A02G208100		TraesCS1B02G387800	TraesCS2A02G333400	TraesCS2A02G068000	TraesCS1A02G425300	TraesCS2A02G449100		TraesCS1A02G290000			TraesCS1A02G309600	TraesCS1A02G313500	TraesCS1B02G051200			TraesCS2D02G592900	TraesCS1A02G241500	TraesCS7B02G078100
	TraesCS1A02G072100	TraesCS1A02G072300	TraesCS1A02G071400	TraesCS1A02G066700	TraesCS1A02G107400	TraesCS1D02G150800	TraesCS1A02G105900	TraesCS1A02G116600	TraesCS1A02G202500	TraesCS1A02G085900	TraesCS2A02G522200		TraesCS1B02G071612	TraesCS1A02G185100	TraesCS1A02G310400	TraesCS1B02G242400		TraesCS1A02G239500	TraesCS1A02G249100	TraesCS1A02G237900	TraesCS1A02G355700	TraesCS1D02G095600	TraesCS1A02G127200	TraesCS1A02G224500	TraesCS2B02G077500	TraesCS1A02G239100	TraesCS1A02G208200		TraesCS1B02G390900	TraesCS2A02G335700	TraesCS2A02G069200	TraesCS1A02G426800	TraesCS2A02G456700		TraesCS1A02G290100			TraesCS1A02G310000	TraesCS1A02G314100	TraesCS1B02G052283			TraesCS2D02G595600	TraesCS1A02G241600	TraesCS7B02G088000
	TraesCS1A02G072200	TraesCS1A02G072400	TraesCS1A02G071500	TraesCS1A02G066800	TraesCS1A02G107500	TraesCS1D02G150900	TraesCS1A02G106000	TraesCS1A02G116800	TraesCS1A02G202700	TraesCS1A02G086100	TraesCS2A02G539200		TraesCS1B02G071617	TraesCS1A02G185200	TraesCS1A02G311300	TraesCS1B02G242700		TraesCS1A02G239600	TraesCS1A02G250400	TraesCS1A02G238600	TraesCS1A02G356300	TraesCS1D02G099300	TraesCS1A02G127300	TraesCS1A02G225000	TraesCS2B02G079200	TraesCS1A02G239400	TraesCS1A02G208300		TraesCS1B02G392300	TraesCS2A02G339900	TraesCS2A02G076000	TraesCS1A02G429300	TraesCS2A02G457900		TraesCS1A02G290200			TraesCS1A02G310100	TraesCS1A02G314500	TraesCS1B02G052300			TraesCS2D02G596600	TraesCS1A02G242600	TraesCS7B02G112000
	TraesCS1A02G072300	TraesCS1A02G072500	TraesCS1A02G071600	TraesCS1A02G066900	TraesCS1A02G108000	TraesCS1D02G151000	TraesCS1A02G106100	TraesCS1A02G116900	TraesCS1A02G203200	TraesCS1A02G086200	TraesCS2A02G542200		TraesCS1B02G073300	TraesCS1A02G186300	TraesCS1A02G312700	TraesCS1B02G242800		TraesCS1A02G240500	TraesCS1A02G251500	TraesCS1A02G239000	TraesCS1A02G356600	TraesCS1D02G099400	TraesCS1A02G127600	TraesCS1A02G225200	TraesCS2B02G086600	TraesCS1A02G240500	TraesCS1A02G208400		TraesCS1B02G398200	TraesCS2A02G340700	TraesCS2A02G078000	TraesCS1A02G431500	TraesCS2A02G460600		TraesCS1A02G290300			TraesCS1A02G311100	TraesCS1A02G315100	TraesCS1B02G053600			TraesCS2D02G599300	TraesCS1A02G242900	TraesCS7B02G123200
	TraesCS1A02G072400	TraesCS1A02G072600	TraesCS1A02G071700	TraesCS1A02G067000	TraesCS1A02G108100	TraesCS1D02G156300	TraesCS1A02G106200	TraesCS1A02G117000	TraesCS1A02G203300	TraesCS1A02G086500	TraesCS2A02G546700		TraesCS1B02G074905	TraesCS1A02G186400	TraesCS1A02G312800	TraesCS1B02G253300		TraesCS1A02G242900	TraesCS1A02G253000	TraesCS1A02G239100	TraesCS1A02G356900	TraesCS1D02G102100	TraesCS1A02G127900	TraesCS1A02G225300	TraesCS2B02G088800	TraesCS1A02G241300	TraesCS1A02G208600		TraesCS1B02G401600	TraesCS2A02G345400	TraesCS2A02G080900	TraesCS1A02G434200	TraesCS2A02G462100		TraesCS1A02G291800			TraesCS1A02G311400	TraesCS1A02G317000	TraesCS1B02G054800			TraesCS2D02G599600	TraesCS1A02G245100	TraesCS7B02G124200
	TraesCS1A02G072500	TraesCS1A02G072800	TraesCS1A02G071800	TraesCS1A02G067100	TraesCS1A02G108300	TraesCS1D02G161500	TraesCS1A02G106300	TraesCS1A02G117100	TraesCS1A02G203400	TraesCS1A02G086600	TraesCS2A02G557100		TraesCS1B02G075800	TraesCS1A02G186500	TraesCS1A02G313200	TraesCS1B02G253600		TraesCS1A02G243900	TraesCS1A02G254000	TraesCS1A02G242500	TraesCS1A02G357100	TraesCS1D02G105600	TraesCS1A02G128000	TraesCS1A02G225800	TraesCS2B02G098600	TraesCS1A02G241400	TraesCS1A02G209100		TraesCS1B02G402900	TraesCS2A02G345500	TraesCS2A02G082400	TraesCS1A02G434700	TraesCS2A02G462300		TraesCS1A02G292500			TraesCS1A02G311800	TraesCS1A02G317400	TraesCS1B02G054900			TraesCS2D02G599700	TraesCS1A02G245200	TraesCS7B02G134200
	TraesCS1A02G072600	TraesCS1A02G072900	TraesCS1A02G072000	TraesCS1A02G067200	TraesCS1A02G108800	TraesCS1D02G162400	TraesCS1A02G106400	TraesCS1A02G117400	TraesCS1A02G203500	TraesCS1A02G086700	TraesCS2A02G557900		TraesCS1B02G077400	TraesCS1A02G186800	TraesCS1A02G313700	TraesCS1B02G255300		TraesCS1A02G244000	TraesCS1A02G254600	TraesCS1A02G242800	TraesCS1A02G357400	TraesCS1D02G107500	TraesCS1A02G128300	TraesCS1A02G226500	TraesCS2B02G098700	TraesCS1A02G241600	TraesCS1A02G209300		TraesCS1B02G409400	TraesCS2A02G364000	TraesCS2A02G085700	TraesCS1A02G436500	TraesCS2A02G466200		TraesCS1A02G293300			TraesCS1A02G312000	TraesCS1A02G317800	TraesCS1B02G055000			TraesCS3A02G005600	TraesCS1A02G245700	TraesCS7B02G134300
	TraesCS1A02G072800	TraesCS1A02G072982	TraesCS1A02G072100	TraesCS1A02G067300	TraesCS1A02G109000	TraesCS1D02G174900	TraesCS1A02G106500	TraesCS1A02G117600	TraesCS1A02G203700	TraesCS1A02G086800	TraesCS2A02G558800		TraesCS1B02G078100	TraesCS1A02G186900	TraesCS1A02G314000	TraesCS1B02G260200		TraesCS1A02G244100	TraesCS1A02G255000	TraesCS1A02G242900	TraesCS1A02G357800	TraesCS1D02G109700	TraesCS1A02G128500	TraesCS1A02G226900	TraesCS2B02G101900	TraesCS1A02G241800	TraesCS1A02G209700		TraesCS1B02G414200	TraesCS2A02G372300	TraesCS2A02G093400	TraesCS1A02G436600	TraesCS2A02G475500		TraesCS1A02G294100			TraesCS1A02G312400	TraesCS1A02G318000	TraesCS1B02G060500			TraesCS3A02G013800	TraesCS1A02G246100	TraesCS7B02G142000
	TraesCS1A02G072900	TraesCS1A02G072986	TraesCS1A02G072200	TraesCS1A02G067400	TraesCS1A02G109100	TraesCS1D02G175300	TraesCS1A02G106700	TraesCS1A02G117700	TraesCS1A02G204300	TraesCS1A02G086900	TraesCS2A02G562400		TraesCS1B02G078300	TraesCS1A02G187300	TraesCS1A02G314400	TraesCS1B02G266000		TraesCS1A02G244300	TraesCS1A02G255300	TraesCS1A02G244400	TraesCS1A02G359200	TraesCS1D02G111300	TraesCS1A02G129100	TraesCS1A02G227000	TraesCS2B02G112900	TraesCS1A02G242500	TraesCS1A02G209800		TraesCS1B02G414700	TraesCS2A02G373700	TraesCS2A02G094500	TraesCS1A02G436800	TraesCS2A02G479100		TraesCS1A02G294600			TraesCS1A02G312600	TraesCS1A02G319900	TraesCS1B02G061000			TraesCS3A02G018500	TraesCS1A02G246600	TraesCS7B02G152700
	TraesCS1A02G072982	TraesCS1A02G073000	TraesCS1A02G072300	TraesCS1A02G067462	TraesCS1A02G109300	TraesCS1D02G175500	TraesCS1A02G107200	TraesCS1A02G117800	TraesCS1A02G204400	TraesCS1A02G087000	TraesCS2A02G566500		TraesCS1B02G079100	TraesCS1A02G187500	TraesCS1A02G315700	TraesCS1B02G267300		TraesCS1A02G244600	TraesCS1A02G255900	TraesCS1A02G245000	TraesCS1A02G360700	TraesCS1D02G112300	TraesCS1A02G129200	TraesCS1A02G227300	TraesCS2B02G114000	TraesCS1A02G242600	TraesCS1A02G209900		TraesCS1B02G415100	TraesCS2A02G376300	TraesCS2A02G094600	TraesCS1A02G437300	TraesCS2A02G480600		TraesCS1A02G294900			TraesCS1A02G313100	TraesCS1A02G320300	TraesCS1B02G061900			TraesCS3A02G026800	TraesCS1A02G247300	TraesCS7B02G169200
	TraesCS1A02G072986	TraesCS1A02G073100	TraesCS1A02G072400	TraesCS1A02G067472	TraesCS1A02G109400	TraesCS1D02G175600	TraesCS1A02G107400	TraesCS1A02G117900	TraesCS1A02G204600	TraesCS1A02G087100	TraesCS2A02G574200		TraesCS1B02G083400	TraesCS1A02G187900	TraesCS1A02G316700	TraesCS1B02G267500		TraesCS1A02G244700	TraesCS1A02G256000	TraesCS1A02G245400	TraesCS1A02G360800	TraesCS1D02G114800	TraesCS1A02G129500	TraesCS1A02G228400	TraesCS2B02G120400	TraesCS1A02G243300	TraesCS1A02G210200		TraesCS1B02G415200	TraesCS2A02G385400	TraesCS2A02G095300	TraesCS1A02G442100	TraesCS2A02G482000		TraesCS1A02G295000			TraesCS1A02G313500	TraesCS1A02G321000	TraesCS1B02G062800			TraesCS3A02G026900	TraesCS1A02G247500	TraesCS7B02G194100
	TraesCS1A02G073000	TraesCS1A02G073200	TraesCS1A02G072500	TraesCS1A02G067500	TraesCS1A02G109500	TraesCS1D02G178700	TraesCS1A02G107500	TraesCS1A02G118000	TraesCS1A02G204800	TraesCS1A02G087200	TraesCS2A02G582900		TraesCS1B02G084100	TraesCS1A02G188500	TraesCS1A02G317300	TraesCS1B02G267900		TraesCS1A02G245700	TraesCS1A02G256900	TraesCS1A02G245500	TraesCS1A02G362700	TraesCS1D02G120400	TraesCS1A02G129600	TraesCS1A02G229100	TraesCS2B02G122200	TraesCS1A02G244800	TraesCS1A02G210400		TraesCS1B02G421100	TraesCS2A02G390300	TraesCS2A02G096300	TraesCS1A02G443500	TraesCS2A02G482100		TraesCS1A02G295500			TraesCS1A02G314100	TraesCS1A02G321200	TraesCS1B02G062900			TraesCS3A02G042200	TraesCS1A02G248000	TraesCS7B02G199600
	TraesCS1A02G073100	TraesCS1A02G073300	TraesCS1A02G072600	TraesCS1A02G067600	TraesCS1A02G109600	TraesCS1D02G178800	TraesCS1A02G107800	TraesCS1A02G118100	TraesCS1A02G205400	TraesCS1A02G087300	TraesCS2B02G003200		TraesCS1B02G084800	TraesCS1A02G188800	TraesCS1A02G317311	TraesCS1B02G268100		TraesCS1A02G246400	TraesCS1A02G257400	TraesCS1A02G245900	TraesCS1A02G362800	TraesCS1D02G121000	TraesCS1A02G129800	TraesCS1A02G229200	TraesCS2B02G122300	TraesCS1A02G244900	TraesCS1A02G210600		TraesCS1B02G423000	TraesCS2A02G392400	TraesCS2A02G107400	TraesCS1A02G443600	TraesCS2A02G484400		TraesCS1A02G295600			TraesCS1A02G314500	TraesCS1A02G321500	TraesCS1B02G063600			TraesCS3A02G052100	TraesCS1A02G248300	TraesCS7B02G272500
	TraesCS1A02G073200	TraesCS1A02G073400	TraesCS1A02G072800	TraesCS1A02G067700	TraesCS1A02G109700	TraesCS1D02G178900	TraesCS1A02G107900	TraesCS1A02G119100	TraesCS1A02G205500	TraesCS1A02G087400	TraesCS2B02G003300		TraesCS1B02G085400	TraesCS1A02G188900	TraesCS1A02G317500	TraesCS1B02G270700		TraesCS1A02G246500	TraesCS1A02G257700	TraesCS1A02G246100	TraesCS1A02G363100	TraesCS1D02G125200	TraesCS1A02G130000	TraesCS1A02G229400	TraesCS2B02G130100	TraesCS1A02G245200	TraesCS1A02G211200		TraesCS1B02G423500	TraesCS2A02G395100	TraesCS2A02G110400	TraesCS1A02G444500	TraesCS2A02G484500		TraesCS1A02G296100			TraesCS1A02G315100	TraesCS1A02G322000	TraesCS1B02G063700			TraesCS3A02G061700	TraesCS1A02G248900	TraesCS7B02G279500
	TraesCS1A02G073300	TraesCS1A02G073500	TraesCS1A02G072900	TraesCS1A02G067800	TraesCS1A02G109800	TraesCS1D02G179000	TraesCS1A02G108000	TraesCS1A02G119400	TraesCS1A02G205700	TraesCS1A02G087500	TraesCS2B02G005900		TraesCS1B02G085955	TraesCS1A02G189100	TraesCS1A02G318000	TraesCS1B02G270800		TraesCS1A02G246600	TraesCS1A02G257800	TraesCS1A02G246700	TraesCS1A02G363900	TraesCS1D02G127100	TraesCS1A02G130100	TraesCS1A02G229600	TraesCS2B02G131700	TraesCS1A02G246400	TraesCS1A02G212700		TraesCS1B02G423600	TraesCS2A02G404700	TraesCS2A02G116700	TraesCS1B02G000100	TraesCS2A02G488100		TraesCS1A02G297100			TraesCS1A02G316500	TraesCS1A02G323200	TraesCS1B02G063800			TraesCS3A02G061800	TraesCS1A02G250700	TraesCS7B02G280900
	TraesCS1A02G073400	TraesCS1A02G073600	TraesCS1A02G072982	TraesCS1A02G067900	TraesCS1A02G109900	TraesCS1D02G179100	TraesCS1A02G108100	TraesCS1A02G119600	TraesCS1A02G205900	TraesCS1A02G087600	TraesCS2B02G006000		TraesCS1B02G086000	TraesCS1A02G190200	TraesCS1A02G318900	TraesCS1B02G271400		TraesCS1A02G246900	TraesCS1A02G258000	TraesCS1A02G246900	TraesCS1A02G364000	TraesCS1D02G127500	TraesCS1A02G130200	TraesCS1A02G229700	TraesCS2B02G134400	TraesCS1A02G246500	TraesCS1A02G213400		TraesCS1B02G429600	TraesCS2A02G405200	TraesCS2A02G118300	TraesCS1B02G001200	TraesCS2A02G491800		TraesCS1A02G297200			TraesCS1A02G317000	TraesCS1A02G323300	TraesCS1B02G066600			TraesCS3A02G065800	TraesCS1A02G250900	TraesCS7B02G309100
	TraesCS1A02G073500	TraesCS1A02G074100	TraesCS1A02G072986	TraesCS1A02G068000	TraesCS1A02G110000	TraesCS1D02G179200	TraesCS1A02G108400	TraesCS1A02G119700	TraesCS1A02G206300	TraesCS1A02G087700	TraesCS2B02G012400		TraesCS1B02G086100	TraesCS1A02G190600	TraesCS1A02G319000	TraesCS1B02G274600		TraesCS1A02G247700	TraesCS1A02G258100	TraesCS1A02G247400	TraesCS1A02G364200	TraesCS1D02G127600	TraesCS1A02G130300	TraesCS1A02G230400	TraesCS2B02G141200	TraesCS1A02G247200	TraesCS1A02G213600		TraesCS1B02G430300	TraesCS2A02G408200	TraesCS2A02G121400	TraesCS1B02G002000	TraesCS2A02G493700		TraesCS1A02G297600			TraesCS1A02G317400	TraesCS1A02G323400	TraesCS1B02G067800			TraesCS3A02G069200	TraesCS1A02G251000	TraesCS7B02G328700
	TraesCS1A02G073600	TraesCS1A02G074300	TraesCS1A02G073000	TraesCS1A02G068100	TraesCS1A02G110100	TraesCS1D02G183300	TraesCS1A02G108800	TraesCS1A02G119900	TraesCS1A02G206400	TraesCS1A02G087900	TraesCS2B02G034700		TraesCS1B02G086200	TraesCS1A02G191000	TraesCS1A02G319200	TraesCS1B02G275500		TraesCS1A02G249000	TraesCS1A02G258900	TraesCS1A02G247900	TraesCS1A02G364300	TraesCS1D02G128500	TraesCS1A02G130400	TraesCS1A02G230800	TraesCS2B02G145300	TraesCS1A02G248200	TraesCS1A02G213800		TraesCS1B02G431200	TraesCS2A02G412400	TraesCS2A02G123100	TraesCS1B02G002800	TraesCS2A02G493800		TraesCS1A02G298400			TraesCS1A02G317800	TraesCS1A02G323500	TraesCS1B02G068400			TraesCS3A02G076900	TraesCS1A02G251300	TraesCS7B02G335300
	TraesCS1A02G074100	TraesCS1A02G074400	TraesCS1A02G073100	TraesCS1A02G068200	TraesCS1A02G110400	TraesCS1D02G183400	TraesCS1A02G109000	TraesCS1A02G120300	TraesCS1A02G206500	TraesCS1A02G088000	TraesCS2B02G038900		TraesCS1B02G086700	TraesCS1A02G191100	TraesCS1A02G319300	TraesCS1B02G276500		TraesCS1A02G250400	TraesCS1A02G260700	TraesCS1A02G248000	TraesCS1A02G364500	TraesCS1D02G134000	TraesCS1A02G130500	TraesCS1A02G231700	TraesCS2B02G148800	TraesCS1A02G248800	TraesCS1A02G213900		TraesCS1B02G440200	TraesCS2A02G415200	TraesCS2A02G123200	TraesCS1B02G003300	TraesCS2A02G500700		TraesCS1A02G298500			TraesCS1A02G319900	TraesCS1A02G323600	TraesCS1B02G068600			TraesCS3A02G077400	TraesCS1A02G251700	TraesCS7B02G343600
	TraesCS1A02G074300	TraesCS1A02G074800	TraesCS1A02G073200	TraesCS1A02G068300	TraesCS1A02G110700	TraesCS1D02G183500	TraesCS1A02G109100	TraesCS1A02G120400	TraesCS1A02G206600	TraesCS1A02G088100	TraesCS2B02G040400		TraesCS1B02G086800	TraesCS1A02G191500	TraesCS1A02G319400	TraesCS1B02G277200		TraesCS1A02G250700	TraesCS1A02G260800	TraesCS1A02G248400	TraesCS1A02G364600	TraesCS1D02G139000	TraesCS1A02G130700	TraesCS1A02G232600	TraesCS2B02G154500	TraesCS1A02G249600	TraesCS1A02G214316		TraesCS1B02G440800	TraesCS2A02G422000	TraesCS2A02G123700	TraesCS1B02G003500	TraesCS2A02G503000		TraesCS1A02G298800			TraesCS1A02G320300	TraesCS1A02G325600	TraesCS1B02G068700			TraesCS3A02G078300	TraesCS1A02G253000	TraesCS7B02G348200
	TraesCS1A02G074400	TraesCS1A02G074900	TraesCS1A02G073300	TraesCS1A02G068400	TraesCS1A02G110800	TraesCS1D02G183600	TraesCS1A02G109300	TraesCS1A02G120600	TraesCS1A02G206800	TraesCS1A02G088800	TraesCS2B02G041400		TraesCS1B02G087300	TraesCS1A02G192200	TraesCS1A02G319900	TraesCS1B02G277500		TraesCS1A02G251500	TraesCS1A02G261000	TraesCS1A02G248500	TraesCS1A02G366700	TraesCS1D02G141600	TraesCS1A02G131000	TraesCS1A02G233100	TraesCS2B02G161200	TraesCS1A02G250300	TraesCS1A02G215200		TraesCS1B02G441100	TraesCS2A02G422600	TraesCS2A02G128600	TraesCS1B02G004200	TraesCS2A02G506900		TraesCS1A02G299500			TraesCS1A02G321000	TraesCS1A02G327100	TraesCS1B02G068800			TraesCS3A02G078400	TraesCS1A02G253100	TraesCS7B02G372900
	TraesCS1A02G074800	TraesCS1A02G075500	TraesCS1A02G073400	TraesCS1A02G068500	TraesCS1A02G110900	TraesCS1D02G183700	TraesCS1A02G109400	TraesCS1A02G120700	TraesCS1A02G207200	TraesCS1A02G088900	TraesCS2B02G046400		TraesCS1B02G087600	TraesCS1A02G193300	TraesCS1A02G320100	TraesCS1B02G277800		TraesCS1A02G251900	TraesCS1A02G261200	TraesCS1A02G249700	TraesCS1A02G366800	TraesCS1D02G152000	TraesCS1A02G131100	TraesCS1A02G233200	TraesCS2B02G177700	TraesCS1A02G250800	TraesCS1A02G215700		TraesCS1B02G444200	TraesCS2A02G422700	TraesCS2A02G131500	TraesCS1B02G005000	TraesCS2A02G507000		TraesCS1A02G299600			TraesCS1A02G321200	TraesCS1A02G327400	TraesCS1B02G071612			TraesCS3A02G079300	TraesCS1A02G253200	TraesCS7B02G404100
	TraesCS1A02G074900	TraesCS1A02G075600	TraesCS1A02G073500	TraesCS1A02G068600	TraesCS1A02G111100	TraesCS1D02G183800	TraesCS1A02G109500	TraesCS1A02G120800	TraesCS1A02G207500	TraesCS1A02G089100	TraesCS2B02G046500		TraesCS1B02G088100	TraesCS1A02G193400	TraesCS1A02G323100	TraesCS1B02G278100		TraesCS1A02G253000	TraesCS1A02G261300	TraesCS1A02G250000	TraesCS1A02G367500	TraesCS1D02G152400	TraesCS1A02G131400	TraesCS1A02G233700	TraesCS2B02G178500	TraesCS1A02G251100	TraesCS1A02G215900		TraesCS1B02G444300	TraesCS2A02G424100	TraesCS2A02G131600	TraesCS1B02G005400	TraesCS2A02G507800		TraesCS1A02G300400			TraesCS1A02G321500	TraesCS1A02G328200	TraesCS1B02G071617			TraesCS3A02G082600	TraesCS1A02G253400	TraesCS7B02G422700
	TraesCS1A02G075200	TraesCS1A02G075700	TraesCS1A02G073600	TraesCS1A02G068700	TraesCS1A02G111800	TraesCS1D02G183900	TraesCS1A02G109600	TraesCS1A02G121100	TraesCS1A02G207600	TraesCS1A02G089900	TraesCS2B02G046600		TraesCS1B02G088500	TraesCS1A02G193500	TraesCS1A02G324200	TraesCS1B02G278300		TraesCS1A02G254000	TraesCS1A02G262500	TraesCS1A02G250700	TraesCS1A02G367800	TraesCS1D02G154400	TraesCS1A02G131500	TraesCS1A02G233800	TraesCS2B02G180500	TraesCS1A02G251300	TraesCS1A02G216300		TraesCS1B02G445300	TraesCS2A02G433000	TraesCS2A02G132100	TraesCS1B02G006300	TraesCS2A02G520400		TraesCS1A02G300500			TraesCS1A02G322000	TraesCS1A02G328300	TraesCS1B02G071700			TraesCS3A02G091400	TraesCS1A02G253500	TraesCS7B02G454800
	TraesCS1A02G075500	TraesCS1A02G075900	TraesCS1A02G074100	TraesCS1A02G068900	TraesCS1A02G112400	TraesCS1D02G184000	TraesCS1A02G109700	TraesCS1A02G121700	TraesCS1A02G208200	TraesCS1A02G090100	TraesCS2B02G047100		TraesCS1B02G088900	TraesCS1A02G195300	TraesCS1A02G325200	TraesCS1B02G279700		TraesCS1A02G254600	TraesCS1A02G262700	TraesCS1A02G251300	TraesCS1A02G370100	TraesCS1D02G155800	TraesCS1A02G131800	TraesCS1A02G233900	TraesCS2B02G185400	TraesCS1A02G251400	TraesCS1A02G216600		TraesCS1B02G450500	TraesCS2A02G434900	TraesCS2A02G135300	TraesCS1B02G006400	TraesCS2A02G523200		TraesCS1A02G301200			TraesCS1A02G322900	TraesCS1A02G328600	TraesCS1B02G071800			TraesCS3A02G091500	TraesCS1A02G256100	TraesCS7B02G462300
	TraesCS1A02G075600	TraesCS1A02G076100	TraesCS1A02G074300	TraesCS1A02G069100	TraesCS1A02G112500	TraesCS1D02G185500	TraesCS1A02G109800	TraesCS1A02G121800	TraesCS1A02G208700	TraesCS1A02G090300	TraesCS2B02G047400		TraesCS1B02G089000	TraesCS1A02G195700	TraesCS1A02G325500	TraesCS1B02G281200		TraesCS1A02G255000	TraesCS1A02G262900	TraesCS1A02G251600	TraesCS1A02G370200	TraesCS1D02G155900	TraesCS1A02G131900	TraesCS1A02G234000	TraesCS2B02G188800	TraesCS1A02G251700	TraesCS1A02G216800		TraesCS1B02G451900	TraesCS2A02G436300	TraesCS2A02G136300	TraesCS1B02G006600	TraesCS2A02G526600		TraesCS1A02G302600			TraesCS1A02G323300	TraesCS1A02G329000	TraesCS1B02G071900			TraesCS3A02G091600	TraesCS1A02G256800	TraesCS7B02G478700
	TraesCS1A02G075700	TraesCS1A02G076400	TraesCS1A02G074400	TraesCS1A02G069200	TraesCS1A02G112600	TraesCS1D02G185600	TraesCS1A02G109900	TraesCS1A02G122000	TraesCS1A02G208800	TraesCS1A02G090400	TraesCS2B02G047500		TraesCS1B02G089400	TraesCS1A02G195900	TraesCS1A02G327300	TraesCS1B02G282300		TraesCS1A02G255300	TraesCS1A02G263100	TraesCS1A02G252100	TraesCS1A02G371500	TraesCS1D02G156300	TraesCS1A02G132500	TraesCS1A02G234900	TraesCS2B02G190800	TraesCS1A02G252300	TraesCS1A02G217000		TraesCS1B02G452600	TraesCS2A02G437300	TraesCS2A02G152600	TraesCS1B02G006700	TraesCS2A02G528000		TraesCS1A02G303400			TraesCS1A02G323400	TraesCS1A02G330100	TraesCS1B02G072700			TraesCS3A02G093200	TraesCS1A02G257000	TraesCS7D02G005000
	TraesCS1A02G075900	TraesCS1A02G076500	TraesCS1A02G074800	TraesCS1A02G069300	TraesCS1A02G112800	TraesCS1D02G185700	TraesCS1A02G110000	TraesCS1A02G122100	TraesCS1A02G208900	TraesCS1A02G090600	TraesCS2B02G048200		TraesCS1B02G089900	TraesCS1A02G196500	TraesCS1A02G327500	TraesCS1B02G285500		TraesCS1A02G255900	TraesCS1A02G263300	TraesCS1A02G252500	TraesCS1A02G374000	TraesCS1D02G156400	TraesCS1A02G132700	TraesCS1A02G235100	TraesCS2B02G190900	TraesCS1A02G253300	TraesCS1A02G217300		TraesCS1B02G456900	TraesCS2A02G437400	TraesCS2A02G152700	TraesCS1B02G006900	TraesCS2A02G528100		TraesCS1A02G303500			TraesCS1A02G323500	TraesCS1A02G331700	TraesCS1B02G073900			TraesCS3A02G100800	TraesCS1A02G257200	TraesCS7D02G045500
	TraesCS1A02G076100	TraesCS1A02G076700	TraesCS1A02G074900	TraesCS1A02G069500	TraesCS1A02G113400	TraesCS1D02G188900	TraesCS1A02G110100	TraesCS1A02G122300	TraesCS1A02G209000	TraesCS1A02G091100	TraesCS2B02G051600		TraesCS1B02G090400	TraesCS1A02G196600	TraesCS1A02G328000	TraesCS1B02G285600		TraesCS1A02G256000	TraesCS1A02G263600	TraesCS1A02G252600	TraesCS1A02G374500	TraesCS1D02G161700	TraesCS1A02G132800	TraesCS1A02G235500	TraesCS2B02G193400	TraesCS1A02G254100	TraesCS1A02G217500		TraesCS1B02G457800	TraesCS2A02G441200	TraesCS2A02G157400	TraesCS1B02G007000	TraesCS2A02G530300		TraesCS1A02G304000			TraesCS1A02G323600	TraesCS1A02G331900	TraesCS1B02G077600			TraesCS3A02G105700	TraesCS1A02G257300	TraesCS7D02G050700
	TraesCS1A02G076400	TraesCS1A02G076800	TraesCS1A02G075600	TraesCS1A02G069600	TraesCS1A02G113500	TraesCS1D02G191000	TraesCS1A02G110200	TraesCS1A02G122400	TraesCS1A02G209100	TraesCS1A02G091200	TraesCS2B02G053400		TraesCS1B02G090500	TraesCS1A02G196700	TraesCS1A02G328800	TraesCS1B02G285700		TraesCS1A02G256300	TraesCS1A02G264000	TraesCS1A02G252900	TraesCS1A02G374600	TraesCS1D02G164600	TraesCS1A02G132900	TraesCS1A02G236400	TraesCS2B02G200300	TraesCS1A02G254900	TraesCS1A02G217600		TraesCS1B02G457900	TraesCS2A02G442800	TraesCS2A02G157700	TraesCS1B02G008600	TraesCS2A02G537400		TraesCS1A02G306100			TraesCS1A02G325600	TraesCS1A02G332900	TraesCS1B02G078400			TraesCS3A02G118300	TraesCS1A02G258600	TraesCS7D02G091400
	TraesCS1A02G076500	TraesCS1A02G077000	TraesCS1A02G075700	TraesCS1A02G069700	TraesCS1A02G113600	TraesCS1D02G194700	TraesCS1A02G110400	TraesCS1A02G122900	TraesCS1A02G209400	TraesCS1A02G091500	TraesCS2B02G054500		TraesCS1B02G090700	TraesCS1A02G196800	TraesCS1A02G329400	TraesCS1B02G287000		TraesCS1A02G256400	TraesCS1A02G264300	TraesCS1A02G253200	TraesCS1A02G376600	TraesCS1D02G166100	TraesCS1A02G133000	TraesCS1A02G236500	TraesCS2B02G201000	TraesCS1A02G256500	TraesCS1A02G218000		TraesCS1B02G458000	TraesCS2A02G443100	TraesCS2A02G158800	TraesCS1B02G008900	TraesCS2A02G538000		TraesCS1A02G307200			TraesCS1A02G327100	TraesCS1A02G333200	TraesCS1B02G080600			TraesCS3A02G130300	TraesCS1A02G261500	TraesCS7D02G103900
	TraesCS1A02G076700	TraesCS1A02G077100	TraesCS1A02G075900	TraesCS1A02G069900	TraesCS1A02G113700	TraesCS1D02G196000	TraesCS1A02G110700	TraesCS1A02G123200	TraesCS1A02G210600	TraesCS1A02G091600	TraesCS2B02G055700		TraesCS1B02G090800	TraesCS1A02G197000	TraesCS1A02G330100	TraesCS1B02G287100		TraesCS1A02G256900	TraesCS1A02G264400	TraesCS1A02G253500	TraesCS1A02G378100	TraesCS1D02G168600	TraesCS1A02G133200	TraesCS1A02G236900	TraesCS2B02G202900	TraesCS1A02G256600	TraesCS1A02G218700		TraesCS1B02G458500	TraesCS2A02G448000	TraesCS2A02G166400	TraesCS1B02G009800	TraesCS2A02G540700		TraesCS1A02G307300			TraesCS1A02G327400	TraesCS1A02G334500	TraesCS1B02G081100			TraesCS3A02G150700	TraesCS1A02G261600	TraesCS7D02G104000
	TraesCS1A02G076800	TraesCS1A02G077500	TraesCS1A02G076100	TraesCS1A02G070000	TraesCS1A02G113800	TraesCS1D02G197100	TraesCS1A02G110800	TraesCS1A02G124600	TraesCS1A02G210700	TraesCS1A02G092500	TraesCS2B02G056400		TraesCS1B02G091200	TraesCS1A02G197800	TraesCS1A02G331100	TraesCS1B02G289000		TraesCS1A02G257400	TraesCS1A02G264800	TraesCS1A02G255600	TraesCS1A02G378200	TraesCS1D02G177700	TraesCS1A02G133300	TraesCS1A02G237000	TraesCS2B02G209200	TraesCS1A02G256700	TraesCS1A02G218800		TraesCS1B02G458600	TraesCS2A02G450700	TraesCS2A02G168100	TraesCS1B02G009877	TraesCS2A02G540800		TraesCS1A02G307400			TraesCS1A02G328200	TraesCS1A02G335600	TraesCS1B02G081400			TraesCS3A02G150800	TraesCS1A02G261800	TraesCS7D02G108700
	TraesCS1A02G077000	TraesCS1A02G077600	TraesCS1A02G076400	TraesCS1A02G070200	TraesCS1A02G113900	TraesCS1D02G200200	TraesCS1A02G110900	TraesCS1A02G125300	TraesCS1A02G210800	TraesCS1A02G092600	TraesCS2B02G056500		TraesCS1B02G091400	TraesCS1A02G197900	TraesCS1A02G331300	TraesCS1B02G291300		TraesCS1A02G257700	TraesCS1A02G265700	TraesCS1A02G255700	TraesCS1A02G378700	TraesCS1D02G180600	TraesCS1A02G133400	TraesCS1A02G237200	TraesCS2B02G212700	TraesCS1A02G258400	TraesCS1A02G219000		TraesCS1B02G458900	TraesCS2A02G450800	TraesCS2A02G170500	TraesCS1B02G009900	TraesCS2A02G541000		TraesCS1A02G307500			TraesCS1A02G328300	TraesCS1A02G336600	TraesCS1B02G081500			TraesCS3A02G158800	TraesCS1A02G262600	TraesCS7D02G109200
	TraesCS1A02G077100	TraesCS1A02G077700	TraesCS1A02G076500	TraesCS1A02G070300	TraesCS1A02G114000	TraesCS1D02G201400	TraesCS1A02G111000	TraesCS1A02G125500	TraesCS1A02G210900	TraesCS1A02G092700	TraesCS2B02G058100		TraesCS1B02G095100	TraesCS1A02G198000	TraesCS1A02G332800	TraesCS1B02G293300		TraesCS1A02G258300	TraesCS1A02G265800	TraesCS1A02G256100	TraesCS1A02G378800	TraesCS1D02G184500	TraesCS1A02G134000	TraesCS1A02G237400	TraesCS2B02G214000	TraesCS1A02G259000	TraesCS1A02G219300		TraesCS1B02G462900	TraesCS2A02G451000	TraesCS2A02G171700	TraesCS1B02G010000	TraesCS2A02G541100		TraesCS1A02G309100			TraesCS1A02G328600	TraesCS1A02G339700	TraesCS1B02G083700			TraesCS3A02G162600	TraesCS1A02G263200	TraesCS7D02G145500
	TraesCS1A02G077500	TraesCS1A02G077800	TraesCS1A02G076700	TraesCS1A02G070400	TraesCS1A02G114100	TraesCS1D02G201500	TraesCS1A02G111100	TraesCS1A02G125600	TraesCS1A02G211000	TraesCS1A02G093200	TraesCS2B02G059400		TraesCS1B02G097600	TraesCS1A02G198400	TraesCS1A02G333900	TraesCS1B02G293900		TraesCS1A02G258900	TraesCS1A02G266000	TraesCS1A02G256300	TraesCS1A02G381300	TraesCS1D02G185000	TraesCS1A02G134300	TraesCS1A02G237700	TraesCS2B02G219800	TraesCS1A02G259200	TraesCS1A02G219500		TraesCS1B02G468100	TraesCS2A02G453300	TraesCS2A02G171800	TraesCS1B02G010300	TraesCS2A02G542600		TraesCS1A02G311200			TraesCS1A02G329000	TraesCS1A02G340400	TraesCS1B02G084581			TraesCS3A02G165900	TraesCS1A02G263700	TraesCS7D02G149200
	TraesCS1A02G077600	TraesCS1A02G077900	TraesCS1A02G076800	TraesCS1A02G070500	TraesCS1A02G114300	TraesCS1D02G203900	TraesCS1A02G111700	TraesCS1A02G125700	TraesCS1A02G211800	TraesCS1A02G093300	TraesCS2B02G063000		TraesCS1B02G099000	TraesCS1A02G198500	TraesCS1A02G334000	TraesCS1B02G294000		TraesCS1A02G260700	TraesCS1A02G267800	TraesCS1A02G256400	TraesCS1A02G381500	TraesCS1D02G188300	TraesCS1A02G134800	TraesCS1A02G238300	TraesCS2B02G219900	TraesCS1A02G259400	TraesCS1A02G219600		TraesCS1B02G469500	TraesCS2A02G459700	TraesCS2A02G174300	TraesCS1B02G010600	TraesCS2A02G549400		TraesCS1A02G312600			TraesCS1A02G330200	TraesCS1A02G340700	TraesCS1B02G084600			TraesCS3A02G173000	TraesCS1A02G264100	TraesCS7D02G154900
	TraesCS1A02G077700	TraesCS1A02G078000	TraesCS1A02G076900	TraesCS1A02G070600	TraesCS1A02G114600	TraesCS1D02G206800	TraesCS1A02G111800	TraesCS1A02G125900	TraesCS1A02G211900	TraesCS1A02G093400	TraesCS2B02G066000		TraesCS1B02G099100	TraesCS1A02G199700	TraesCS1A02G335300	TraesCS1B02G295100		TraesCS1A02G260800	TraesCS1A02G268700	TraesCS1A02G256800	TraesCS1A02G383000	TraesCS1D02G188400	TraesCS1A02G135600	TraesCS1A02G238400	TraesCS2B02G222900	TraesCS1A02G259600	TraesCS1A02G220000		TraesCS1B02G469600	TraesCS2A02G479600	TraesCS2A02G182600	TraesCS1B02G010800	TraesCS2A02G552300		TraesCS1A02G312900			TraesCS1A02G331700	TraesCS1A02G341500	TraesCS1B02G085000			TraesCS3A02G192100	TraesCS1A02G264800	TraesCS7D02G155000
	TraesCS1A02G077800	TraesCS1A02G078100	TraesCS1A02G077000	TraesCS1A02G070700	TraesCS1A02G114800	TraesCS1D02G207800	TraesCS1A02G112200	TraesCS1A02G126100	TraesCS1A02G212100	TraesCS1A02G094000	TraesCS2B02G067300		TraesCS1B02G101000	TraesCS1A02G200400	TraesCS1A02G335400	TraesCS1B02G295400		TraesCS1A02G261000	TraesCS1A02G268900	TraesCS1A02G256900	TraesCS1A02G383200	TraesCS1D02G194200	TraesCS1A02G135800	TraesCS1A02G239100	TraesCS2B02G229200	TraesCS1A02G260200	TraesCS1A02G221000		TraesCS1B02G469700	TraesCS2A02G487700	TraesCS2A02G188000	TraesCS1B02G010900	TraesCS2A02G552400		TraesCS1A02G313100			TraesCS1A02G331800	TraesCS1A02G341600	TraesCS1B02G085955			TraesCS3A02G199800	TraesCS1A02G265500	TraesCS7D02G185200
	TraesCS1A02G077900	TraesCS1A02G078200	TraesCS1A02G077500	TraesCS1A02G070800	TraesCS1A02G114900	TraesCS1D02G207900	TraesCS1A02G112300	TraesCS1A02G126200	TraesCS1A02G212700	TraesCS1A02G094100	TraesCS2B02G075300		TraesCS1B02G101400	TraesCS1A02G200500	TraesCS1A02G335500	TraesCS1B02G295500		TraesCS1A02G261200	TraesCS1A02G270100	TraesCS1A02G257300	TraesCS1A02G383400	TraesCS1D02G194600	TraesCS1A02G135900	TraesCS1A02G239200	TraesCS2B02G237000	TraesCS1A02G261900	TraesCS1A02G222100		TraesCS1B02G470300	TraesCS2A02G489700	TraesCS2A02G191200	TraesCS1B02G011460	TraesCS2A02G558000		TraesCS1A02G313300			TraesCS1A02G331900	TraesCS1A02G341700	TraesCS1B02G086700			TraesCS3A02G204800	TraesCS1A02G265900	TraesCS7D02G185300
	TraesCS1A02G078000	TraesCS1A02G078300	TraesCS1A02G077600	TraesCS1A02G070900	TraesCS1A02G115000	TraesCS1D02G209900	TraesCS1A02G112500	TraesCS1A02G126400	TraesCS1A02G213000	TraesCS1A02G094200	TraesCS2B02G078600		TraesCS1B02G101800	TraesCS1A02G200800	TraesCS1A02G336000	TraesCS1B02G297000		TraesCS1A02G262500	TraesCS1A02G270600	TraesCS1A02G257700	TraesCS1A02G383700	TraesCS1D02G196600	TraesCS1A02G136500	TraesCS1A02G240300	TraesCS2B02G237900	TraesCS1A02G264500	TraesCS1A02G223700		TraesCS1B02G470600	TraesCS2A02G494100	TraesCS2A02G197700	TraesCS1B02G011463	TraesCS2A02G558800		TraesCS1A02G313400			TraesCS1A02G332800	TraesCS1A02G342100	TraesCS1B02G089500			TraesCS3A02G211100	TraesCS1A02G266100	TraesCS7D02G185400
	TraesCS1A02G078100	TraesCS1A02G078400	TraesCS1A02G077700	TraesCS1A02G071000	TraesCS1A02G115200	TraesCS1D02G211500	TraesCS1A02G112600	TraesCS1A02G126800	TraesCS1A02G213100	TraesCS1A02G094600	TraesCS2B02G082800		TraesCS1B02G103000	TraesCS1A02G201000	TraesCS1A02G336100	TraesCS1B02G297300		TraesCS1A02G262700	TraesCS1A02G271400	TraesCS1A02G257800	TraesCS1A02G383900	TraesCS1D02G204900	TraesCS1A02G136600	TraesCS1A02G240500	TraesCS2B02G245900	TraesCS1A02G265200	TraesCS1A02G223900		TraesCS1B02G471800	TraesCS2A02G505900	TraesCS2A02G199000	TraesCS1B02G011467	TraesCS2A02G560600		TraesCS1A02G313900			TraesCS1A02G332900	TraesCS1A02G343100	TraesCS1B02G089600			TraesCS3A02G218500	TraesCS1A02G267700	TraesCS7D02G196700
	TraesCS1A02G078200	TraesCS1A02G078500	TraesCS1A02G077800	TraesCS1A02G071100	TraesCS1A02G115400	TraesCS1D02G212100	TraesCS1A02G113100	TraesCS1A02G127900	TraesCS1A02G213200	TraesCS1A02G094800	TraesCS2B02G083800		TraesCS1B02G104800	TraesCS1A02G201300	TraesCS1A02G336200	TraesCS1B02G301100		TraesCS1A02G262800	TraesCS1A02G271500	TraesCS1A02G258500	TraesCS1A02G384300	TraesCS1D02G213800	TraesCS1A02G136700	TraesCS1A02G241200	TraesCS2B02G258400	TraesCS1A02G265400	TraesCS1A02G224800		TraesCS1B02G472300	TraesCS2A02G511000	TraesCS2A02G200400	TraesCS1B02G011474	TraesCS2A02G569500		TraesCS1A02G315100			TraesCS1A02G333200	TraesCS1A02G343800	TraesCS1B02G089700			TraesCS3A02G228600	TraesCS1A02G267800	TraesCS7D02G209300
	TraesCS1A02G078300	TraesCS1A02G078600	TraesCS1A02G077900	TraesCS1A02G071200	TraesCS1A02G115700	TraesCS1D02G216500	TraesCS1A02G113400	TraesCS1A02G128800	TraesCS1A02G213300	TraesCS1A02G094900	TraesCS2B02G083900		TraesCS1B02G105000	TraesCS1A02G201400	TraesCS1A02G337000	TraesCS1B02G301200		TraesCS1A02G262900	TraesCS1A02G271700	TraesCS1A02G260600	TraesCS1A02G385500	TraesCS1D02G214700	TraesCS1A02G137000	TraesCS1A02G241400	TraesCS2B02G276400	TraesCS1A02G265500	TraesCS1A02G224900		TraesCS1B02G474800	TraesCS2A02G513900	TraesCS2A02G200900	TraesCS1B02G011523	TraesCS2A02G570900		TraesCS1A02G315900			TraesCS1A02G334500	TraesCS1A02G344000	TraesCS1B02G091600			TraesCS3A02G255500	TraesCS1A02G268000	TraesCS7D02G230700
	TraesCS1A02G078400	TraesCS1A02G078700	TraesCS1A02G078000	TraesCS1A02G071300	TraesCS1A02G116100	TraesCS1D02G217000	TraesCS1A02G113500	TraesCS1A02G129500	TraesCS1A02G214100	TraesCS1A02G095100	TraesCS2B02G084800		TraesCS1B02G105200	TraesCS1A02G201600	TraesCS1A02G337900	TraesCS1B02G302600		TraesCS1A02G263100	TraesCS1A02G272100	TraesCS1A02G260700	TraesCS1A02G385700	TraesCS1D02G221800	TraesCS1A02G137100	TraesCS1A02G241600	TraesCS2B02G278700	TraesCS1A02G266000	TraesCS1A02G225800		TraesCS1B02G475900	TraesCS2A02G516600	TraesCS2A02G205100	TraesCS1B02G011600	TraesCS2A02G571900		TraesCS1A02G317000			TraesCS1A02G336600	TraesCS1A02G344500	TraesCS1B02G092200			TraesCS3A02G269500	TraesCS1A02G268100	TraesCS7D02G233600
	TraesCS1A02G078500	TraesCS1A02G078900	TraesCS1A02G078100	TraesCS1A02G071400	TraesCS1A02G116200	TraesCS1D02G217600	TraesCS1A02G113600	TraesCS1A02G129700	TraesCS1A02G214316	TraesCS1A02G095200	TraesCS2B02G085200		TraesCS1B02G105300	TraesCS1A02G201700	TraesCS1A02G338800	TraesCS1B02G307600		TraesCS1A02G263600	TraesCS1A02G272300	TraesCS1A02G262500	TraesCS1A02G388400	TraesCS1D02G234700	TraesCS1A02G137500	TraesCS1A02G241800	TraesCS2B02G279500	TraesCS1A02G266800	TraesCS1A02G226500		TraesCS1B02G476700	TraesCS2A02G516800	TraesCS2A02G217200	TraesCS1B02G012700	TraesCS2A02G572300		TraesCS1A02G317100			TraesCS1A02G339700	TraesCS1A02G344900	TraesCS1B02G092600			TraesCS3A02G273500	TraesCS1A02G268300	TraesCS7D02G234900
[truncated: 65,026 more rows]
